# Supplementary material for: Milnesium minutum and Milnesium sandrae, two new species of Milnesiidae (Tardigrada, Eutardigrada, Apochela)
Source: Zookeys. 2016 Apr 12;(580):1–12. doi: 10.3897/zookeys.580.6603 (PMC4829947; doi:10.3897/zookeys.580.6603)
Supplement: XML Treatment for Milnesium minutum [file zookeys.580.6603-treatment1.xml]

<!DOCTYPE tp:taxon-treatment
  PUBLIC "-//TaxonX//DTD Taxonomic Treatment Publishing DTD v0 20100105//EN" "tax-treatment-NSO.dtd">
<tp:taxon-treatment xmlns:tp="http://www.plazi.org/taxpub"><tp:treatment-meta><kwd-group><label>Taxon classification</label><kwd><named-content content-type="kingdom">Animalia</named-content></kwd><kwd><named-content content-type="order">Apochela</named-content></kwd><kwd><named-content content-type="family">Milnesiidae</named-content></kwd></kwd-group><mixed-citation publication-type="journal"><person-group><name><surname>Pilato</surname><given-names>Giovanni</given-names></name><name><surname>Lisi</surname><given-names>Oscar</given-names></name></person-group><article-title>
          <italic><tp:taxon-name><tp:taxon-name-part taxon-name-part-type="genus">Milnesium</tp:taxon-name-part> <tp:taxon-name-part taxon-name-part-type="species">minutum</tp:taxon-name-part></tp:taxon-name></italic> and <italic><tp:taxon-name><tp:taxon-name-part taxon-name-part-type="genus">Milnesium</tp:taxon-name-part> <tp:taxon-name-part taxon-name-part-type="species">sandrae</tp:taxon-name-part></tp:taxon-name></italic>, two new species of <tp:taxon-name><tp:taxon-name-part taxon-name-part-type="family">Milnesiidae</tp:taxon-name-part></tp:taxon-name> (<tp:taxon-name><tp:taxon-name-part taxon-name-part-type="phylum">Tardigrada</tp:taxon-name-part></tp:taxon-name>, <tp:taxon-name><tp:taxon-name-part taxon-name-part-type="class">Eutardigrada</tp:taxon-name-part></tp:taxon-name>, <tp:taxon-name><tp:taxon-name-part taxon-name-part-type="order">Apochela</tp:taxon-name-part></tp:taxon-name>)</article-title><source>Zookeys</source><day>12</day><month>4</month><year>2016</year><volume>2016</volume><issue>580</issue><fpage>1</fpage><lpage>12</lpage><pub-id pub-id-type="doi">10.3897/zookeys.580.6603</pub-id></mixed-citation></tp:treatment-meta><tp:nomenclature><tp:taxon-name>
            <tp:taxon-name-part taxon-name-part-type="genus">Milnesium</tp:taxon-name-part>
            <tp:taxon-name-part taxon-name-part-type="species">minutum</tp:taxon-name-part>
            <object-id xmlns:xlink="http://www.w3.org/1999/xlink" content-type="zoobank" xlink:type="simple">http://zoobank.org/F90A2415-9C36-4D42-BFF1-C21AE5CE5D20</object-id>
          </tp:taxon-name><tp:taxon-status xmlns:xlink="http://www.w3.org/1999/xlink" xlink:type="simple">sp. n.</tp:taxon-status><xref ref-type="fig" rid="F1">Fig. 1</xref><xref ref-type="table" rid="T1">, Table 1</xref></tp:nomenclature><tp:treatment-sec sec-type="Type locality"><title>Type locality.</title><p>Sicily, Moio Alcantara, Contrada Rinazzo <named-content xmlns:xlink="http://www.w3.org/1999/xlink" content-type="dwc:verbatimCoordinates" xlink:type="simple"><named-content content-type="geo-json" specific-use="{&#34;type&#34;:&#34;Point&#34;,&#34;coordinates&#34;:[15.052222,37.901111]}" xlink:type="simple">37°54'04"N, 15°03'08"E</named-content></named-content>.</p></tp:treatment-sec><tp:treatment-sec sec-type="material"><title>Material examined.</title><p>Moio Alcantara: Contrada Rinazzo (holotype and one paratype: (slide No. 4127) from a moss sample on rock collected by Dr. R. Catanzaro (Catania) (April 1986); Noto: Contrada Volpiglia, (one paratype, slide No. 3238) from a moss sample collected on a dry wall by Mr. S. Di Stefano (Catania) (February 1980).</p></tp:treatment-sec><tp:treatment-sec sec-type="Type repository"><title>Type repository.</title><p>Holotype and two paratypes are deposited in the Binda and Pilato Collection (slides Nos. 4127 and 3238), Museum of the Department of Biological, Geological and Environmental Sciences, University of Catania, Sicily.</p></tp:treatment-sec><tp:treatment-sec sec-type="Specific diagnosis"><title>Specific diagnosis.</title><p>Body of small size (up about 300 µm in the specimens found); colourless; cuticle smooth; eye spots present; six peribuccal and two lateral papillae present; mouth terminal with six triangular peribuccal lamellae with basal stripes; stylet supports inserted on the buccal tube at about 63–66% of its length; claws of the <italic><tp:taxon-name><tp:taxon-name-part taxon-name-part-type="genus">Milnesium</tp:taxon-name-part></tp:taxon-name></italic> type with a [3-3]-[3-3] configuration; primary claws with thin accessory points; secondary claw bases each with a rounded basal thickening (lunule); a long cuticular bar present under claws I–III.</p><!--PageBreak--></tp:treatment-sec><tp:treatment-sec sec-type="Description of the holotype"><title>Description of the holotype.</title><p>Body colourless, 288 µm long; cuticle smooth without pseudopores, reticulum, tubercles or gibbosities; eye spots present. Six peribuccal and two lateral papillae present. Bucco-pharyngeal apparatus of the <italic><tp:taxon-name><tp:taxon-name-part taxon-name-part-type="genus">Milnesium</tp:taxon-name-part></tp:taxon-name></italic> type (Fig. <xref ref-type="fig" rid="F1">1A</xref>) (rigid buccal tube without ventral lamina, apophyses for the insertion of the stylet muscles in the shape of very short and flat ridges symmetrical with respect to the frontal plane and without caudal processes; pharyngeal bulb elongated, pear-shaped and without apophyses, placoids or septulum); six triangular peribuccal lamellae present with basal stripes. Wide stylet furcae triangular in shape (Fig. <xref ref-type="fig" rid="F1">1A</xref>).</p><fig id="F1" position="float" orientation="portrait"><label>Figure 1.</label><caption><p>
          <bold>A–D</bold> <italic><tp:taxon-name><tp:taxon-name-part taxon-name-part-type="genus">Milnesium</tp:taxon-name-part> <tp:taxon-name-part taxon-name-part-type="species">minutum</tp:taxon-name-part></tp:taxon-name></italic> sp. n. (holotype). <bold>A</bold> bucco-pharyngeal apparatus <bold>B</bold> Claws of the second pair of legs; arrow ‘a’ indicates a claw basal thickening (lunule); arrow ‘b’ indicates the long cuticular thickening <bold>C</bold> Claws of the third pair of legs <bold>D</bold> claws of the hind legs <bold>E</bold> Claws of the hind legs of a paratype (slide No. 3238) where the accessory points are visible (arrow). Scale bars: 10 µm.</p></caption><graphic xmlns:xlink="http://www.w3.org/1999/xlink" xlink:href="zookeys-580-001-g001.jpg" position="float" orientation="portrait" xlink:type="simple" id="oo_84708.jpg"/></fig><p>Buccal tube cylindrical, 25.7 µm long; the external width at the level of the stylet supports insertion point is 10.9 µm (<italic>pt</italic> = 42.4). Stylet supports short, inserted on the buccal tube at 65.9% of its length.</p><p>Claws of the <italic><tp:taxon-name><tp:taxon-name-part taxon-name-part-type="genus">Milnesium</tp:taxon-name-part></tp:taxon-name></italic> type (Fig. <xref ref-type="fig" rid="F1">1</xref>), secondary claw branches with three points: configuration [3-3]-[3-3]. Primary claws on legs II, 11.3 µm long (<italic>pt</italic> = 44.0) and secondary claw, 8.0 µm (<italic>pt</italic> = 31.1); primary claws on legs III, 11.8 µm long (<italic>pt</italic> = 45.9); secondary claw, 8.5 µm long (<italic>pt</italic> = 33.1); primary claws on legs IV, 13.1 µm long (<italic>pt</italic> = 51.0), secondary claw, 8.6 µm (<italic>pt</italic> = 33.5). The secondary claw length is 70.8% of the primary claw length on legs II, 72.0% on legs III and 65.6% on legs IV.</p><p>Primary claws with thin accessory points (Fig. <xref ref-type="fig" rid="F1">1E</xref> arrow); each secondary claw base with rounded basal thickening (lunule) (Fig. <xref ref-type="fig" rid="F1">1B</xref>, arrow a); a long cuticular bar is present under the claws I–III (Fig. <xref ref-type="fig" rid="F1">1B</xref> arrow b).</p><p>Eggs not found.</p></tp:treatment-sec><tp:treatment-sec sec-type="Remarks"><title>Remarks.</title><p>The paratypes are similar to the holotype in both qualitative and quantitative characters (Table <xref ref-type="table" rid="T1">1</xref>).</p><table-wrap id="T1" position="float" orientation="portrait"><label>Table 1.</label><caption><p>Measurements in µm, <italic>pt</italic> index values relative to some structures, and percent ratio between secondary claw and primary claw lengths of the holotype and two paratypes of <italic><tp:taxon-name><tp:taxon-name-part taxon-name-part-type="genus">Milnesium</tp:taxon-name-part> <tp:taxon-name-part taxon-name-part-type="species">minutum</tp:taxon-name-part></tp:taxon-name></italic> sp. n. Also the differences between maximum and minimum values of some characters are given.</p></caption><table id="TID0EGRAE" rules="all"><tbody><tr><th rowspan="3" colspan="1">Slide nomber<break/> <break/> <break/> Measurements</th><th rowspan="1" colspan="7">
              <italic><tp:taxon-name><tp:taxon-name-part taxon-name-part-type="genus">Milnesium</tp:taxon-name-part> <tp:taxon-name-part taxon-name-part-type="species">minutum</tp:taxon-name-part></tp:taxon-name></italic> sp. n.</th></tr><tr><th rowspan="1" colspan="2">4127<break/> Moio Alcantara<break/> Contrada Rinazzo<break/> paratype</th><th rowspan="1" colspan="2">4127<break/> Moio Alcantara<break/> Contrada Rinazzo<break/> holotype</th><th rowspan="1" colspan="2">3238<break/> Noto<break/> Contrada Volpiglia<break/> paratype</th><th rowspan="2" colspan="1">Difference between Max.-Min.<break/> values</th></tr><tr><th rowspan="1" colspan="1">µm</th><th rowspan="1" colspan="1">
              <italic>pt</italic>
            </th><th rowspan="1" colspan="1">µm</th><th rowspan="1" colspan="1">
              <italic>pt</italic>
            </th><th rowspan="1" colspan="1">µm</th><th rowspan="1" colspan="1">
              <italic>pt</italic>
            </th></tr><tr><td rowspan="1" colspan="1">Body length</td><td rowspan="1" colspan="1">284</td><td rowspan="1" colspan="1">-</td><td rowspan="1" colspan="1">288</td><td rowspan="1" colspan="1">-</td><td rowspan="1" colspan="1">?</td><td rowspan="1" colspan="1">-</td><td rowspan="1" colspan="1"/></tr><tr><td rowspan="1" colspan="1">Buccal tube length</td><td rowspan="1" colspan="1">25.8</td><td rowspan="1" colspan="1">-</td><td rowspan="1" colspan="1">25.7</td><td rowspan="1" colspan="1">-</td><td rowspan="1" colspan="1">26.4</td><td rowspan="1" colspan="1">-</td><td rowspan="1" colspan="1"/></tr><tr><td rowspan="1" colspan="1">Buccal tube width</td><td rowspan="1" colspan="1">10.9</td><td rowspan="1" colspan="1">
              <italic>42.2</italic>
            </td><td rowspan="1" colspan="1">10.9</td><td rowspan="1" colspan="1">
              <italic>42.4</italic>
            </td><td rowspan="1" colspan="1">10.2</td><td rowspan="1" colspan="1">
              <italic>38.6</italic>
            </td><td rowspan="1" colspan="1"/></tr><tr><td rowspan="1" colspan="1">Stylet supports insertion point</td><td rowspan="1" colspan="1"/><td rowspan="1" colspan="1">
              <italic>65.5</italic>
            </td><td rowspan="1" colspan="1"/><td rowspan="1" colspan="1">
              <italic>65.9</italic>
            </td><td rowspan="1" colspan="1"/><td rowspan="1" colspan="1">
              <italic>63.0</italic>
            </td><td rowspan="1" colspan="1">2.9</td></tr><tr><td rowspan="1" colspan="1">Primary claw I</td><td rowspan="1" colspan="1">10.1</td><td rowspan="1" colspan="1">
              <italic>39.1</italic>
            </td><td rowspan="1" colspan="1">?</td><td rowspan="1" colspan="1">?</td><td rowspan="1" colspan="1">?</td><td rowspan="1" colspan="1">?</td><td rowspan="1" colspan="1"/></tr><tr><td rowspan="1" colspan="1">Secondary claw I</td><td rowspan="1" colspan="1">7.3</td><td rowspan="1" colspan="1">
              <italic>28.3</italic>
            </td><td rowspan="1" colspan="1">?</td><td rowspan="1" colspan="1">?</td><td rowspan="1" colspan="1">?</td><td rowspan="1" colspan="1">?</td><td rowspan="1" colspan="1"/></tr><tr><td rowspan="1" colspan="1">Secondary: primary claw I ratio</td><td rowspan="1" colspan="2">72.3%</td><td rowspan="1" colspan="2">?</td><td rowspan="1" colspan="2">?</td><td rowspan="1" colspan="1">?</td></tr><tr><td rowspan="1" colspan="1">Primary claw II</td><td rowspan="1" colspan="1">10.9</td><td rowspan="1" colspan="1">
              <italic>42.2</italic>
            </td><td rowspan="1" colspan="1">11.3</td><td rowspan="1" colspan="1">
              <italic>44.0</italic>
            </td><td rowspan="1" colspan="1">11.7</td><td rowspan="1" colspan="1">
              <italic>44.3</italic>
            </td><td rowspan="1" colspan="1"/></tr><tr><td rowspan="1" colspan="1">Secondary claw II</td><td rowspan="1" colspan="1">7.6</td><td rowspan="1" colspan="1">
              <italic>29.5</italic>
            </td><td rowspan="1" colspan="1">8.0</td><td rowspan="1" colspan="1">
              <italic>31.1</italic>
            </td><td rowspan="1" colspan="1">8.3</td><td rowspan="1" colspan="1">
              <italic>31.4</italic>
            </td><td rowspan="1" colspan="1"/></tr><tr><td rowspan="1" colspan="1">Secondary: primary claw II ratio</td><td rowspan="1" colspan="2">69.7%</td><td rowspan="1" colspan="2">70.8%</td><td rowspan="1" colspan="2">70.9%</td><td rowspan="1" colspan="1">1.2</td></tr><tr><td rowspan="1" colspan="1">Primary claw III</td><td rowspan="1" colspan="1">11.7</td><td rowspan="1" colspan="1">
              <italic>45.3</italic>
            </td><td rowspan="1" colspan="1">11.8</td><td rowspan="1" colspan="1">
              <italic>45.9</italic>
            </td><td rowspan="1" colspan="1">11.7</td><td rowspan="1" colspan="1">
              <italic>44.3</italic>
            </td><td rowspan="1" colspan="1"/></tr><tr><td rowspan="1" colspan="1">Secondary claw III</td><td rowspan="1" colspan="1">8.2</td><td rowspan="1" colspan="1">
              <italic>31.8</italic>
            </td><td rowspan="1" colspan="1">8.5</td><td rowspan="1" colspan="1">
              <italic>33.1</italic>
            </td><td rowspan="1" colspan="1">8.5</td><td rowspan="1" colspan="1">
              <italic>32.2</italic>
            </td><td rowspan="1" colspan="1"/></tr><tr><td rowspan="1" colspan="1">Secondary: primary claw III ratio</td><td rowspan="1" colspan="2">70.1%</td><td rowspan="1" colspan="2">72.0%</td><td rowspan="1" colspan="2">72.6%</td><td rowspan="1" colspan="1">2.5</td></tr><tr><td rowspan="1" colspan="1">Primary claw IV</td><td rowspan="1" colspan="1">13.1</td><td rowspan="1" colspan="1">
              <italic>50.8</italic>
            </td><td rowspan="1" colspan="1">13.1</td><td rowspan="1" colspan="1">
              <italic>51.0</italic>
            </td><td rowspan="1" colspan="1">13.2</td><td rowspan="1" colspan="1">
              <italic>50.0</italic>
            </td><td rowspan="1" colspan="1"/></tr><tr><td rowspan="1" colspan="1">Secondary claw IV</td><td rowspan="1" colspan="1">8.7</td><td rowspan="1" colspan="1">
              <italic>33.7</italic>
            </td><td rowspan="1" colspan="1">8.6</td><td rowspan="1" colspan="1">
              <italic>33.5</italic>
            </td><td rowspan="1" colspan="1">9.1</td><td rowspan="1" colspan="1">
              <italic>34.5</italic>
            </td><td rowspan="1" colspan="1"/></tr><tr><td rowspan="1" colspan="1">Secondary: primary claw IV ratio</td><td rowspan="1" colspan="2">66.4%</td><td rowspan="1" colspan="2">65.6%</td><td rowspan="1" colspan="2">68.9%</td><td rowspan="1" colspan="1">3.3</td></tr></tbody></table></table-wrap></tp:treatment-sec><tp:treatment-sec sec-type="Etymology"><title>Etymology.</title><p>The specific name <italic>minutum</italic> (<italic>minutus</italic> = small) refers to the small body size.</p></tp:treatment-sec><tp:treatment-sec sec-type="Differential diagnosis"><title>Differential diagnosis.</title><p>Eight species of <italic><tp:taxon-name><tp:taxon-name-part taxon-name-part-type="genus">Milnesium</tp:taxon-name-part></tp:taxon-name></italic> with six peribuccal lamellae and a [3-3]-[3-3] claw configuration are known with a smooth cuticle: <italic><tp:taxon-name><tp:taxon-name-part taxon-name-part-type="genus">Milnesium</tp:taxon-name-part> <tp:taxon-name-part taxon-name-part-type="species">brachyungue</tp:taxon-name-part></tp:taxon-name></italic> Binda &amp; Pilato, 1990; <italic><tp:taxon-name><tp:taxon-name-part taxon-name-part-type="genus">Milnesium</tp:taxon-name-part> <tp:taxon-name-part taxon-name-part-type="species">eurystomum</tp:taxon-name-part></tp:taxon-name></italic> Maucci, 1991; <italic><tp:taxon-name><tp:taxon-name-part taxon-name-part-type="genus">Milnesium</tp:taxon-name-part> <tp:taxon-name-part taxon-name-part-type="species">asiaticum</tp:taxon-name-part></tp:taxon-name></italic> Tumanov, 2006; <italic><tp:taxon-name><tp:taxon-name-part taxon-name-part-type="genus">Milnesium</tp:taxon-name-part> <tp:taxon-name-part taxon-name-part-type="species">antarcticum</tp:taxon-name-part></tp:taxon-name></italic> Tumanov, 2006; <italic><tp:taxon-name><tp:taxon-name-part taxon-name-part-type="genus">Milnesium</tp:taxon-name-part> <tp:taxon-name-part taxon-name-part-type="species">longiungue</tp:taxon-name-part></tp:taxon-name></italic> Tumanov, 2006; <italic><tp:taxon-name><tp:taxon-name-part taxon-name-part-type="genus">Milnesium</tp:taxon-name-part> <tp:taxon-name-part taxon-name-part-type="species">zsalakoae</tp:taxon-name-part></tp:taxon-name></italic> Meyer &amp; Hinton, 2010; <italic><tp:taxon-name><tp:taxon-name-part taxon-name-part-type="genus">Milnesium</tp:taxon-name-part> <tp:taxon-name-part taxon-name-part-type="species">barbadosense</tp:taxon-name-part></tp:taxon-name></italic> Meyer &amp; Hinton, 2012 and <italic><tp:taxon-name><tp:taxon-name-part taxon-name-part-type="genus">Milnesium</tp:taxon-name-part> <tp:taxon-name-part taxon-name-part-type="species">bohleberi</tp:taxon-name-part></tp:taxon-name></italic> Bartels, Nelson, Kaczmarek &amp; Michalczyk, 2014.</p><p>
            <italic><tp:taxon-name><tp:taxon-name-part taxon-name-part-type="genus">Milnesium</tp:taxon-name-part> <tp:taxon-name-part taxon-name-part-type="species">minutum</tp:taxon-name-part></tp:taxon-name></italic> sp. n. differs from all these species in having a smaller body size, and other character detail indicated in the following comparisons. We noticed that the three specimens we attributed to <italic><tp:taxon-name><tp:taxon-name-part taxon-name-part-type="genus">Milnesium</tp:taxon-name-part> <tp:taxon-name-part taxon-name-part-type="species">minutum</tp:taxon-name-part></tp:taxon-name></italic> sp. n. are in particular very similar to <italic><tp:taxon-name><tp:taxon-name-part taxon-name-part-type="genus">Milnesium</tp:taxon-name-part> <tp:taxon-name-part taxon-name-part-type="species">asiaticum</tp:taxon-name-part></tp:taxon-name></italic> and, considering the body size, it was necessary to determine whether they were three young specimens of <italic><tp:taxon-name><tp:taxon-name-part taxon-name-part-type="genus">Milnesium</tp:taxon-name-part> <tp:taxon-name-part taxon-name-part-type="species">asiaticum</tp:taxon-name-part></tp:taxon-name></italic> or belonged to a different species. Three facts have to be stressed: a) we collected the specimens attributed to the new species in two different localities. b) We examined and measured specimens of the 15 species of <italic><tp:taxon-name><tp:taxon-name-part taxon-name-part-type="genus">Milnesium</tp:taxon-name-part></tp:taxon-name></italic> present in the collection of Binda &amp; Pilato, and we noticed that for each species in all cases the buccal tube width <italic>pt</italic> index values for smaller specimens were lower than larger specimens. Specimens of the new Sicilian species with 300 µm body length have buccal tube width <italic>pt</italic> values that are similar to (or slightly higher than) those of <italic><tp:taxon-name><tp:taxon-name-part taxon-name-part-type="genus">Milnesium</tp:taxon-name-part> <tp:taxon-name-part taxon-name-part-type="species">asiaticum</tp:taxon-name-part></tp:taxon-name></italic>, which have a body length more than twice as long (Tables <xref ref-type="table" rid="T1">1</xref> and <xref ref-type="table" rid="T2">2</xref>). c) <italic><tp:taxon-name><tp:taxon-name-part taxon-name-part-type="genus">Milnesium</tp:taxon-name-part> <tp:taxon-name-part taxon-name-part-type="species">minutum</tp:taxon-name-part></tp:taxon-name></italic> sp. n. differs from <italic><tp:taxon-name><tp:taxon-name-part taxon-name-part-type="genus">Milnesium</tp:taxon-name-part> <tp:taxon-name-part taxon-name-part-type="species">asiaticum</tp:taxon-name-part></tp:taxon-name></italic><!--PageBreak--> in having wider buccal tube with respect to the body length; a lower posterior primary claw <italic>pt</italic> ratio, and a slightly higher percent ratio between the secondary claw and primary claw lengths on legs III and IV (Tables <xref ref-type="table" rid="T1">1</xref>–<xref ref-type="table" rid="T2">2</xref>; Figs <xref ref-type="fig" rid="F1">1C, D</xref> and <xref ref-type="fig" rid="F2">2A</xref>). These facts led us to conclude that the three <italic><tp:taxon-name><tp:taxon-name-part taxon-name-part-type="genus">Milnesium</tp:taxon-name-part> <tp:taxon-name-part taxon-name-part-type="species">minutum</tp:taxon-name-part></tp:taxon-name></italic> sp. n. specimens were not young examples of <italic><tp:taxon-name><tp:taxon-name-part taxon-name-part-type="genus">Milnesium</tp:taxon-name-part> <tp:taxon-name-part taxon-name-part-type="species">asiaticum</tp:taxon-name-part></tp:taxon-name></italic> but, independent of body size, belonged to a distinct species.</p><fig id="F2" position="float" orientation="portrait"><label>Figure 2.</label><caption><p>
          <bold>A</bold> Claws of the third pair of legs of <italic><tp:taxon-name><tp:taxon-name-part taxon-name-part-type="genus">Milnesium</tp:taxon-name-part> <tp:taxon-name-part taxon-name-part-type="species">asiaticum</tp:taxon-name-part></tp:taxon-name></italic>. <bold>B</bold> Claws of the first pair of legs of <italic><tp:taxon-name><tp:taxon-name-part taxon-name-part-type="genus">Milnesium</tp:taxon-name-part> <tp:taxon-name-part taxon-name-part-type="species">brachyungue</tp:taxon-name-part></tp:taxon-name></italic> <bold>C</bold> Claws of the first pair of legs of <italic><tp:taxon-name><tp:taxon-name-part taxon-name-part-type="genus">Milnesium</tp:taxon-name-part> <tp:taxon-name-part taxon-name-part-type="species">longiungue</tp:taxon-name-part></tp:taxon-name></italic> <bold>D</bold> Claws of the second pair of legs of <italic><tp:taxon-name><tp:taxon-name-part taxon-name-part-type="genus">Milnesium</tp:taxon-name-part> <tp:taxon-name-part taxon-name-part-type="species">antarcticum</tp:taxon-name-part></tp:taxon-name></italic>, Scale bars: 10 µm.</p></caption><graphic xmlns:xlink="http://www.w3.org/1999/xlink" xlink:href="zookeys-580-001-g002.jpg" position="float" orientation="portrait" xlink:type="simple" id="oo_84709.jpg"/></fig><table-wrap id="T2" position="float" orientation="portrait"><label>Table 2.</label><caption><p>Measurements in µm, <italic>pt</italic> index values relative to some structures, and percent ratio between secondary claw and primary claw lengths of a paratype of <italic><tp:taxon-name><tp:taxon-name-part taxon-name-part-type="genus">Milnesium</tp:taxon-name-part> <tp:taxon-name-part taxon-name-part-type="species">asiaticum</tp:taxon-name-part></tp:taxon-name></italic>, the holotype of <italic><tp:taxon-name><tp:taxon-name-part taxon-name-part-type="genus">Milnesium</tp:taxon-name-part> <tp:taxon-name-part taxon-name-part-type="species">brachyungue</tp:taxon-name-part></tp:taxon-name></italic>, and a paratype of <italic><tp:taxon-name><tp:taxon-name-part taxon-name-part-type="genus">Milnesium</tp:taxon-name-part> <tp:taxon-name-part taxon-name-part-type="species">longiungue</tp:taxon-name-part></tp:taxon-name></italic>.</p></caption><table id="TID0EHIAG" rules="all"><tbody><tr><th rowspan="3" colspan="1">Slide nomber<break/> Measurements</th><th rowspan="1" colspan="2">
              <italic><tp:taxon-name><tp:taxon-name-part taxon-name-part-type="genus">Milnesium</tp:taxon-name-part> <tp:taxon-name-part taxon-name-part-type="species">asiaticum</tp:taxon-name-part></tp:taxon-name></italic>
            </th><th rowspan="1" colspan="2">
              <italic><tp:taxon-name><tp:taxon-name-part taxon-name-part-type="genus">Milnesium</tp:taxon-name-part> <tp:taxon-name-part taxon-name-part-type="species">brachyungue</tp:taxon-name-part></tp:taxon-name></italic>
            </th><th rowspan="1" colspan="2">
              <italic><tp:taxon-name><tp:taxon-name-part taxon-name-part-type="genus">Milnesium</tp:taxon-name-part> <tp:taxon-name-part taxon-name-part-type="species">longiungue</tp:taxon-name-part></tp:taxon-name></italic>
            </th></tr><tr><th rowspan="1" colspan="2">5105<break/> paratype</th><th rowspan="1" colspan="2">3940<break/> holotype</th><th rowspan="1" colspan="2">5103<break/> paratype</th></tr><tr><th rowspan="1" colspan="1">µm</th><th rowspan="1" colspan="1">
              <italic>pt</italic>
            </th><th rowspan="1" colspan="1">µm</th><th rowspan="1" colspan="1">
              <italic>pt</italic>
            </th><th rowspan="1" colspan="1">µm</th><th rowspan="1" colspan="1">
              <italic>pt</italic>
            </th></tr><tr><td rowspan="1" colspan="1">Body length</td><td rowspan="1" colspan="1">685</td><td rowspan="1" colspan="1">-</td><td rowspan="1" colspan="1">801</td><td rowspan="1" colspan="1">-</td><td rowspan="1" colspan="1">747</td><td rowspan="1" colspan="1">-</td></tr><tr><td rowspan="1" colspan="1">Buccal tube length</td><td rowspan="1" colspan="1">54.0</td><td rowspan="1" colspan="1">-</td><td rowspan="1" colspan="1">59.8</td><td rowspan="1" colspan="1">-</td><td rowspan="1" colspan="1">46.6</td><td rowspan="1" colspan="1">-</td></tr><tr><td rowspan="1" colspan="1">Buccal tube width</td><td rowspan="1" colspan="1">22.1</td><td rowspan="1" colspan="1">
              <italic>40.9</italic>
            </td><td rowspan="1" colspan="1">23.7</td><td rowspan="1" colspan="1">
              <italic>39.6</italic>
            </td><td rowspan="1" colspan="1">22.1</td><td rowspan="1" colspan="1">
              <italic>47.4</italic>
            </td></tr><tr><td rowspan="1" colspan="1">Stylet supports insertion<break/> point</td><td rowspan="1" colspan="1"/><td rowspan="1" colspan="1">
              <italic>63.8</italic>
            </td><td rowspan="1" colspan="1"/><td rowspan="1" colspan="1">
              <italic>69.8</italic>
            </td><td rowspan="1" colspan="1"/><td rowspan="1" colspan="1">
              <italic>62.3</italic>
            </td></tr><tr><td rowspan="1" colspan="1">Primary claw I</td><td rowspan="1" colspan="1">21.8</td><td rowspan="1" colspan="1">
              <italic>40.4</italic>
            </td><td rowspan="1" colspan="1">13.9</td><td rowspan="1" colspan="1">
              <italic>23.2</italic>
            </td><td rowspan="1" colspan="1">22.5</td><td rowspan="1" colspan="1">
              <italic>48.3</italic>
            </td></tr><tr><td rowspan="1" colspan="1">Secondary claw I</td><td rowspan="1" colspan="1">15.1</td><td rowspan="1" colspan="1">
              <italic>28.0</italic>
            </td><td rowspan="1" colspan="1">12.4</td><td rowspan="1" colspan="1">
              <italic>20.7</italic>
            </td><td rowspan="1" colspan="1">14.2</td><td rowspan="1" colspan="1">
              <italic>30.5</italic>
            </td></tr><tr><td rowspan="1" colspan="1">Secondary: primary claw I ratio</td><td rowspan="1" colspan="2">69.3%</td><td rowspan="1" colspan="2">89.2%</td><td rowspan="1" colspan="2">63.1%</td></tr><tr><td rowspan="1" colspan="1">Primary claw II</td><td rowspan="1" colspan="1">24.5</td><td rowspan="1" colspan="1">
              <italic>45.4</italic>
            </td><td rowspan="1" colspan="1">15.4</td><td rowspan="1" colspan="1">
              <italic>25.8</italic>
            </td><td rowspan="1" colspan="1">25.4</td><td rowspan="1" colspan="1">
              <italic>55.5</italic>
            </td></tr><tr><td rowspan="1" colspan="1">Secondary claw II</td><td rowspan="1" colspan="1">16.0</td><td rowspan="1" colspan="1">
              <italic>29.6</italic>
            </td><td rowspan="1" colspan="1">13.3</td><td rowspan="1" colspan="1">
              <italic>22.2</italic>
            </td><td rowspan="1" colspan="1">15.2</td><td rowspan="1" colspan="1">
              <italic>32.6</italic>
            </td></tr><tr><td rowspan="1" colspan="1">Secondary: primary claw II ratio</td><td rowspan="1" colspan="2">65.3%</td><td rowspan="1" colspan="2">86.4%</td><td rowspan="1" colspan="2">59.8%</td></tr><tr><td rowspan="1" colspan="1">Primary claw III</td><td rowspan="1" colspan="1">26.3</td><td rowspan="1" colspan="1">
              <italic>48.7</italic>
            </td><td rowspan="1" colspan="1">16.5</td><td rowspan="1" colspan="1">
              <italic>27.6</italic>
            </td><td rowspan="1" colspan="1">27.2</td><td rowspan="1" colspan="1">
              <italic>57.7</italic>
            </td></tr><tr><td rowspan="1" colspan="1">Secondary claw III</td><td rowspan="1" colspan="1">16.4</td><td rowspan="1" colspan="1">
              <italic>30.4</italic>
            </td><td rowspan="1" colspan="1">14.2</td><td rowspan="1" colspan="1">
              <italic>23.8</italic>
            </td><td rowspan="1" colspan="1">16.4</td><td rowspan="1" colspan="1">
              <italic>35.2</italic>
            </td></tr><tr><td rowspan="1" colspan="1">Secondary: primary claw III ratio</td><td rowspan="1" colspan="2">62.4%</td><td rowspan="1" colspan="2">86.1%</td><td rowspan="1" colspan="2">60.3%</td></tr><tr><td rowspan="1" colspan="1">Primary claw IV</td><td rowspan="1" colspan="1">33.6</td><td rowspan="1" colspan="1">
              <italic>62.2</italic>
            </td><td rowspan="1" colspan="1">18.9</td><td rowspan="1" colspan="1">
              <italic>31.6</italic>
            </td><td rowspan="1" colspan="1">36.5</td><td rowspan="1" colspan="1">
              <italic>78.3</italic>
            </td></tr><tr><td rowspan="1" colspan="1">Secondary claw IV</td><td rowspan="1" colspan="1">20.5</td><td rowspan="1" colspan="1">
              <italic>38.0</italic>
            </td><td rowspan="1" colspan="1">15.4</td><td rowspan="1" colspan="1">
              <italic>25.8</italic>
            </td><td rowspan="1" colspan="1">21.5</td><td rowspan="1" colspan="1">
              <italic>46.2</italic>
            </td></tr><tr><td rowspan="1" colspan="1">Secondary: primary claw IV ratio</td><td rowspan="1" colspan="2">61.0%</td><td rowspan="1" colspan="2">81.5%</td><td rowspan="1" colspan="2">58.9%</td></tr></tbody></table></table-wrap><p>In addition to the body size, the new species differs from <italic><tp:taxon-name><tp:taxon-name-part taxon-name-part-type="genus">Milnesium</tp:taxon-name-part> <tp:taxon-name-part taxon-name-part-type="species">eurystomum</tp:taxon-name-part></tp:taxon-name></italic> and <italic><tp:taxon-name><tp:taxon-name-part taxon-name-part-type="genus">Milnesium</tp:taxon-name-part> <tp:taxon-name-part taxon-name-part-type="species">bohleberi</tp:taxon-name-part></tp:taxon-name></italic> by having a cylindrical (not funnel-shaped) buccal tube; from <italic><tp:taxon-name><tp:taxon-name-part taxon-name-part-type="genus">Milnesium</tp:taxon-name-part> <tp:taxon-name-part taxon-name-part-type="species">eurystomum</tp:taxon-name-part></tp:taxon-name></italic> by having a higher <italic>pt</italic> of the insertion point of the stylet supports (<italic>pt</italic> = 63–66 in <italic><tp:taxon-name><tp:taxon-name-part taxon-name-part-type="genus">Milnesium</tp:taxon-name-part> <tp:taxon-name-part taxon-name-part-type="species">minutum</tp:taxon-name-part></tp:taxon-name></italic> sp. n. vs 58–61 in <italic><tp:taxon-name><tp:taxon-name-part taxon-name-part-type="genus">Milnesium</tp:taxon-name-part> <tp:taxon-name-part taxon-name-part-type="species">eurystomum</tp:taxon-name-part></tp:taxon-name></italic>); and from <italic><tp:taxon-name><tp:taxon-name-part taxon-name-part-type="genus">Milnesium</tp:taxon-name-part> <tp:taxon-name-part taxon-name-part-type="species">bohleberi</tp:taxon-name-part></tp:taxon-name></italic> in having lower percent ratio between the secondary claw and the primary claw lengths on all legs (the percent ratio is 69.7–72.6 in the claws I–III of <italic><tp:taxon-name><tp:taxon-name-part taxon-name-part-type="genus">Milnesium</tp:taxon-name-part> <tp:taxon-name-part taxon-name-part-type="species">minutum</tp:taxon-name-part></tp:taxon-name></italic> sp. n. and 77.9–84.9, for <italic><tp:taxon-name><tp:taxon-name-part taxon-name-part-type="genus">Milnesium</tp:taxon-name-part> <tp:taxon-name-part taxon-name-part-type="species">bohleberi</tp:taxon-name-part></tp:taxon-name></italic> (according to <xref ref-type="bibr" rid="B1">Bartels et al. 2014</xref>); in claw IV the values are 65.6–68.9 in <italic><tp:taxon-name><tp:taxon-name-part taxon-name-part-type="genus">Milnesium</tp:taxon-name-part> <tp:taxon-name-part taxon-name-part-type="species">minutum</tp:taxon-name-part></tp:taxon-name></italic> sp. n. and, 78.9–80.4 for <italic><tp:taxon-name><tp:taxon-name-part taxon-name-part-type="genus">Milnesium</tp:taxon-name-part> <tp:taxon-name-part taxon-name-part-type="species">bohleberi</tp:taxon-name-part></tp:taxon-name></italic> (see: <xref ref-type="bibr" rid="B1">Bartels et al. 2014</xref>)).</p><p>
            <!--PageBreak-->
            <italic><tp:taxon-name><tp:taxon-name-part taxon-name-part-type="genus">Milnesium</tp:taxon-name-part> <tp:taxon-name-part taxon-name-part-type="species">minutum</tp:taxon-name-part></tp:taxon-name></italic> sp. n. differs from <italic><tp:taxon-name><tp:taxon-name-part taxon-name-part-type="genus">Milnesium</tp:taxon-name-part> <tp:taxon-name-part taxon-name-part-type="species">brachyungue</tp:taxon-name-part></tp:taxon-name></italic> by having slightly lower <italic>pt</italic> of the stylet supports insertion point (63–66 in the new species vs 67–70 in <italic><tp:taxon-name><tp:taxon-name-part taxon-name-part-type="genus">Milnesium</tp:taxon-name-part> <tp:taxon-name-part taxon-name-part-type="species">brachyungue</tp:taxon-name-part></tp:taxon-name></italic>), by higher <italic>pt</italic> of the primary and the secondary claw lengths, and by higher values of the percent ratio between the secondary claw and primary claw lengths (Tables <xref ref-type="table" rid="T1">1</xref> and <xref ref-type="table" rid="T2">2</xref>, Figs <xref ref-type="fig" rid="F1">1</xref> and <xref ref-type="fig" rid="F2">2B</xref>).</p><p>The new species differs from <italic><tp:taxon-name><tp:taxon-name-part taxon-name-part-type="genus">Milnesium</tp:taxon-name-part> <tp:taxon-name-part taxon-name-part-type="species">longiungue</tp:taxon-name-part></tp:taxon-name></italic> by having accessory points as well as lower <italic>pt</italic> of the primary claw lengths and higher values of the percent ratio between the secondary claw and primary claw lengths (Tables <xref ref-type="table" rid="T1">1</xref> and <xref ref-type="table" rid="T2">2</xref>, Figs <xref ref-type="fig" rid="F1">1</xref> and <xref ref-type="fig" rid="F2">2C</xref>).</p><!--PageBreak--><p>The new species differs from <italic><tp:taxon-name><tp:taxon-name-part taxon-name-part-type="genus">Milnesium</tp:taxon-name-part> <tp:taxon-name-part taxon-name-part-type="species">antarcticum</tp:taxon-name-part></tp:taxon-name></italic> by having a higher <italic>pt</italic> of the buccal tube width (38.6–42.4 in <italic><tp:taxon-name><tp:taxon-name-part taxon-name-part-type="genus">Milnesium</tp:taxon-name-part> <tp:taxon-name-part taxon-name-part-type="species">minutum</tp:taxon-name-part></tp:taxon-name></italic> sp. n., 25.9-31.8 in <italic><tp:taxon-name><tp:taxon-name-part taxon-name-part-type="genus">Milnesium</tp:taxon-name-part> <tp:taxon-name-part taxon-name-part-type="species">antarcticum</tp:taxon-name-part></tp:taxon-name></italic> according to <xref ref-type="bibr" rid="B11">Tumanov 2006</xref>); lower <italic>pt</italic> of the insertion point of the stylet supports on the buccal tube (63.0–66.0 in the new species, 70.0-73.7 in <italic><tp:taxon-name><tp:taxon-name-part taxon-name-part-type="genus">Milnesium</tp:taxon-name-part> <tp:taxon-name-part taxon-name-part-type="species">antarcticum</tp:taxon-name-part></tp:taxon-name></italic> according to <xref ref-type="bibr" rid="B11">Tumanov 2006</xref>); higher <italic>pt</italic> of the primary claw lengths on legs I-III (Tables <xref ref-type="table" rid="T1">1</xref> and <xref ref-type="table" rid="T4">4</xref>, Figs <xref ref-type="fig" rid="F1">1</xref> and <xref ref-type="fig" rid="F2">2D</xref>).</p><p>
            <italic><tp:taxon-name><tp:taxon-name-part taxon-name-part-type="genus">Milnesium</tp:taxon-name-part> <tp:taxon-name-part taxon-name-part-type="species">minutum</tp:taxon-name-part></tp:taxon-name></italic> sp. n. differs from <italic><tp:taxon-name><tp:taxon-name-part taxon-name-part-type="genus">Milnesium</tp:taxon-name-part> <tp:taxon-name-part taxon-name-part-type="species">zsalakoae</tp:taxon-name-part></tp:taxon-name></italic> by the more anterior insertion of the stylet supports on the buccal tube (<italic>pt</italic> = 63–66 in <italic><tp:taxon-name><tp:taxon-name-part taxon-name-part-type="genus">Milnesium</tp:taxon-name-part> <tp:taxon-name-part taxon-name-part-type="species">minutum</tp:taxon-name-part></tp:taxon-name></italic> sp. n., 68.2–71.1 in <italic><tp:taxon-name><tp:taxon-name-part taxon-name-part-type="genus">Milnesium</tp:taxon-name-part> <tp:taxon-name-part taxon-name-part-type="species">zsalakoae</tp:taxon-name-part></tp:taxon-name></italic>, according to <xref ref-type="bibr" rid="B6">Meyer and Hinton 2010</xref>). The new species also differs by having accessory points and by having a higher percent ratio between the secondary claw and primary claw lengths on legs IV where the values are 65.6–68.9 in <italic><tp:taxon-name><tp:taxon-name-part taxon-name-part-type="genus">Milnesium</tp:taxon-name-part> <tp:taxon-name-part taxon-name-part-type="species">minutum</tp:taxon-name-part></tp:taxon-name></italic> and 47.2–48.6 for <italic><tp:taxon-name><tp:taxon-name-part taxon-name-part-type="genus">Milnesium</tp:taxon-name-part> <tp:taxon-name-part taxon-name-part-type="species">zsalakoae</tp:taxon-name-part></tp:taxon-name></italic> (see: <xref ref-type="bibr" rid="B6">Meyer and Hinton 2010</xref>).</p><p>The new species clearly differs from <italic><tp:taxon-name><tp:taxon-name-part taxon-name-part-type="genus">Milnesium</tp:taxon-name-part> <tp:taxon-name-part taxon-name-part-type="species">barbadosense</tp:taxon-name-part></tp:taxon-name></italic> by having eyes and by having the stylet supports inserted on the buccal tube in a more anterior position (<italic>pt</italic> = 63–66 in the new species, about 73 for <italic><tp:taxon-name><tp:taxon-name-part taxon-name-part-type="genus">Milnesium</tp:taxon-name-part> <tp:taxon-name-part taxon-name-part-type="species">barbadosense</tp:taxon-name-part></tp:taxon-name></italic> according to <xref ref-type="bibr" rid="B7">Meyer and Hinton 2012</xref>) (Tables <xref ref-type="table" rid="T1">1</xref> and <xref ref-type="table" rid="T4">4</xref>).</p><!--PageBreak--></tp:treatment-sec><tp:treatment-sec><!--Section generated to contain objects referenced in tp:taxon-treatment.--><table-wrap id="T4" position="float" orientation="portrait"><label>Table 4.</label><caption><p>Measurements in µm, <italic>pt</italic> index values relative to some structures, and percent ratio between secondary claw and primary claw lengths of the holotype of <italic><tp:taxon-name><tp:taxon-name-part taxon-name-part-type="genus">Milnesium</tp:taxon-name-part> <tp:taxon-name-part taxon-name-part-type="species">barbadosense</tp:taxon-name-part></tp:taxon-name></italic> (*According to <xref ref-type="bibr" rid="B7">Meyer and Hinton 2012</xref>) and the holotype of <italic><tp:taxon-name><tp:taxon-name-part taxon-name-part-type="genus">Milnesium</tp:taxon-name-part> <tp:taxon-name-part taxon-name-part-type="species">antarcticum</tp:taxon-name-part></tp:taxon-name></italic> (** according to <xref ref-type="bibr" rid="B11">Tumanov 2006</xref>).</p></caption><table id="TID0EVXBG" rules="all"><tbody><tr><th rowspan="3" colspan="1">Species<break/> <break/> <break/> Measurements</th><th rowspan="1" colspan="2">
              <italic><tp:taxon-name><tp:taxon-name-part taxon-name-part-type="genus">Milnesium</tp:taxon-name-part> <tp:taxon-name-part taxon-name-part-type="species">barbadosense</tp:taxon-name-part></tp:taxon-name></italic>
            </th><th rowspan="1" colspan="2">
              <italic><tp:taxon-name><tp:taxon-name-part taxon-name-part-type="genus">Milnesium</tp:taxon-name-part> <tp:taxon-name-part taxon-name-part-type="species">antarcticum</tp:taxon-name-part></tp:taxon-name></italic>
            </th></tr><tr><th rowspan="1" colspan="2">holotype *</th><th rowspan="1" colspan="2">holotype **</th></tr><tr><th rowspan="1" colspan="1">µm</th><th rowspan="1" colspan="1">
              <italic>pt</italic>
            </th><th rowspan="1" colspan="1">µm</th><th rowspan="1" colspan="1">
              <italic>pt</italic>
            </th></tr><tr><td rowspan="1" colspan="1">Body length</td><td rowspan="1" colspan="1">686.4</td><td rowspan="1" colspan="1">-</td><td rowspan="1" colspan="1">?</td><td rowspan="1" colspan="1">-</td></tr><tr><td rowspan="1" colspan="1">Buccal tube length</td><td rowspan="1" colspan="1">44.0</td><td rowspan="1" colspan="1">-</td><td rowspan="1" colspan="1">74.7</td><td rowspan="1" colspan="1">-</td></tr><tr><td rowspan="1" colspan="1">Buccal tube width</td><td rowspan="1" colspan="1">21.7</td><td rowspan="1" colspan="1">
              <italic>49.3</italic>
            </td><td rowspan="1" colspan="1">27.4</td><td rowspan="1" colspan="1">
              <italic>36.7</italic>
            </td></tr><tr><td rowspan="1" colspan="1">Stylet supports insertion point</td><td rowspan="1" colspan="1"/><td rowspan="1" colspan="1">
              <italic>72.8</italic>
            </td><td rowspan="1" colspan="1"/><td rowspan="1" colspan="1">
              <italic>71.3</italic>
            </td></tr><tr><td rowspan="1" colspan="1">Primary claw I</td><td rowspan="1" colspan="1">17.8</td><td rowspan="1" colspan="1">
              <italic>40.5</italic>
            </td><td rowspan="1" colspan="1">26.3</td><td rowspan="1" colspan="1">
              <italic>35.2</italic>
            </td></tr><tr><td rowspan="1" colspan="1">Secondary claw I</td><td rowspan="1" colspan="1">12.3</td><td rowspan="1" colspan="1">
              <italic>28.0</italic>
            </td><td rowspan="1" colspan="1">17.8</td><td rowspan="1" colspan="1">
              <italic>23.8</italic>
            </td></tr><tr><td rowspan="1" colspan="1">Secondary: primary claw I ratio</td><td rowspan="1" colspan="2">69.1%</td><td rowspan="1" colspan="2">67.7%</td></tr><tr><td rowspan="1" colspan="1">Primary claw II</td><td rowspan="1" colspan="1">21.6</td><td rowspan="1" colspan="1">
              <italic>49.1</italic>
            </td><td rowspan="1" colspan="1">?</td><td rowspan="1" colspan="1">?</td></tr><tr><td rowspan="1" colspan="1">Secondary claw II</td><td rowspan="1" colspan="1">14</td><td rowspan="1" colspan="1">
              <italic>31.8</italic>
            </td><td rowspan="1" colspan="1">?</td><td rowspan="1" colspan="1">?</td></tr><tr><td rowspan="1" colspan="1">Secondary: primary claw II ratio</td><td rowspan="1" colspan="2">64.8%</td><td rowspan="1" colspan="2">?</td></tr><tr><td rowspan="1" colspan="1">Primary claw III</td><td rowspan="1" colspan="1">21.1</td><td rowspan="1" colspan="1">
              <italic>48.0</italic>
            </td><td rowspan="1" colspan="1">?</td><td rowspan="1" colspan="1">?</td></tr><tr><td rowspan="1" colspan="1">Secondary claw III</td><td rowspan="1" colspan="1">12.3</td><td rowspan="1" colspan="1">
              <italic>28.0</italic>
            </td><td rowspan="1" colspan="1">?</td><td rowspan="1" colspan="1">?</td></tr><tr><td rowspan="1" colspan="1">Secondary: primary claw III ratio</td><td rowspan="1" colspan="2">58.3%</td><td rowspan="1" colspan="2">?</td></tr><tr><td rowspan="1" colspan="1">Primary claw IV</td><td rowspan="1" colspan="1">23.3</td><td rowspan="1" colspan="1">
              <italic>53.0</italic>
            </td><td rowspan="1" colspan="1">39.2</td><td rowspan="1" colspan="1">
              <italic>52.5</italic>
            </td></tr><tr><td rowspan="1" colspan="1">Secondary claw IV</td><td rowspan="1" colspan="1">16.0</td><td rowspan="1" colspan="1">
              <italic>36.4</italic>
            </td><td rowspan="1" colspan="1">23.7</td><td rowspan="1" colspan="1">
              <italic>31.7</italic>
            </td></tr><tr><td rowspan="1" colspan="1">Secondary: primary claw IV ratio</td><td rowspan="1" colspan="2">68.7%</td><td rowspan="1" colspan="2">60.5</td></tr></tbody></table></table-wrap></tp:treatment-sec><ref-list><ref id="B1"><mixed-citation xmlns:xlink="http://www.w3.org/1999/xlink" xlink:type="simple">
          <person-group><name name-style="western"><surname>Bartels</surname><given-names>PJ</given-names></name><name name-style="western"><surname>Nelson</surname><given-names>DR</given-names></name><name name-style="western"><surname>Kaczmarek</surname><given-names>Ł</given-names></name><name name-style="western"><surname>Michalczyk</surname><given-names>Ł</given-names></name></person-group> (<year>2014</year>) <article-title>The genus <italic><tp:taxon-name><tp:taxon-name-part taxon-name-part-type="genus">Milnesium</tp:taxon-name-part></tp:taxon-name></italic> (<tp:taxon-name><tp:taxon-name-part taxon-name-part-type="phylum">Tardigrada</tp:taxon-name-part></tp:taxon-name>: <tp:taxon-name><tp:taxon-name-part taxon-name-part-type="class">Eutardigrada</tp:taxon-name-part></tp:taxon-name>: <tp:taxon-name><tp:taxon-name-part taxon-name-part-type="family">Milnesiidae</tp:taxon-name-part></tp:taxon-name>) in the Great Smoky Mountains National Park (North Carolina and Tennessee, USA) with the description of <italic><tp:taxon-name><tp:taxon-name-part taxon-name-part-type="genus">Milnesium</tp:taxon-name-part> <tp:taxon-name-part taxon-name-part-type="species">bohleberi</tp:taxon-name-part></tp:taxon-name></italic> sp. n.</article-title> <source>Zootaxa</source> <volume>3826</volume>(<issue>2</issue>): <fpage>356</fpage>–<lpage>368</lpage>. doi: <ext-link xlink:type="simple" ext-link-type="doi" xlink:href="10.11646/zootaxa.3826.2.5">10.11646/zootaxa.3826.2.5</ext-link></mixed-citation></ref><ref id="B11"><mixed-citation xmlns:xlink="http://www.w3.org/1999/xlink" xlink:type="simple">
          <person-group><name name-style="western"><surname>Tumanov</surname><given-names>DV</given-names></name></person-group> (<year>2006</year>) <article-title>Five new species of the genus <italic><tp:taxon-name><tp:taxon-name-part taxon-name-part-type="genus">Milnesium</tp:taxon-name-part></tp:taxon-name></italic> (<tp:taxon-name><tp:taxon-name-part taxon-name-part-type="phylum">Tardigrada</tp:taxon-name-part></tp:taxon-name>, <tp:taxon-name><tp:taxon-name-part taxon-name-part-type="class">Eutardigrada</tp:taxon-name-part></tp:taxon-name>, <tp:taxon-name><tp:taxon-name-part taxon-name-part-type="family">Milnesiidae</tp:taxon-name-part></tp:taxon-name>).</article-title> <source>Zootaxa</source> <volume>1122</volume>: <fpage>1</fpage>–<lpage>23</lpage>.</mixed-citation></ref><ref id="B7"><mixed-citation xmlns:xlink="http://www.w3.org/1999/xlink" xlink:type="simple">
          <person-group><name name-style="western"><surname>Meyer</surname><given-names>HA</given-names></name><name name-style="western"><surname>Hinton</surname><given-names>JC</given-names></name></person-group> (<year>2012</year>) <article-title>Terrestrial <tp:taxon-name><tp:taxon-name-part taxon-name-part-type="phylum">Tardigrada</tp:taxon-name-part></tp:taxon-name> of the island of Barbados in the West Indies, with the description of <italic><tp:taxon-name><tp:taxon-name-part taxon-name-part-type="genus">Milnesium</tp:taxon-name-part> <tp:taxon-name-part taxon-name-part-type="species">barbadosense</tp:taxon-name-part></tp:taxon-name></italic> sp. n. (<tp:taxon-name><tp:taxon-name-part taxon-name-part-type="class">Eutardigrada</tp:taxon-name-part></tp:taxon-name>: <tp:taxon-name><tp:taxon-name-part taxon-name-part-type="order">Apochela</tp:taxon-name-part></tp:taxon-name>: <tp:taxon-name><tp:taxon-name-part taxon-name-part-type="family">Milnesiidae</tp:taxon-name-part></tp:taxon-name>).</article-title> <source>Caribbean Journal of Science</source> <volume>46</volume>(<issue>2–3</issue>): <fpage>194</fpage>–<lpage>202</lpage>.</mixed-citation></ref><ref id="B6"><mixed-citation xmlns:xlink="http://www.w3.org/1999/xlink" xlink:type="simple">
          <person-group><name name-style="western"><surname>Meyer</surname><given-names>HA</given-names></name><name name-style="western"><surname>Hinton</surname><given-names>JG</given-names></name></person-group> (<year>2010</year>) <article-title><italic><tp:taxon-name><tp:taxon-name-part taxon-name-part-type="genus">Milnesium</tp:taxon-name-part> <tp:taxon-name-part taxon-name-part-type="species">zsalakoae</tp:taxon-name-part></tp:taxon-name></italic> and <italic><tp:taxon-name><tp:taxon-name-part taxon-name-part-type="genus">Milnesium</tp:taxon-name-part> <tp:taxon-name-part taxon-name-part-type="species">jacobi</tp:taxon-name-part></tp:taxon-name></italic>, two new species of <tp:taxon-name><tp:taxon-name-part taxon-name-part-type="phylum">Tardigrada</tp:taxon-name-part></tp:taxon-name> (<tp:taxon-name><tp:taxon-name-part taxon-name-part-type="class">Eutardigrada</tp:taxon-name-part></tp:taxon-name>: <tp:taxon-name><tp:taxon-name-part taxon-name-part-type="family">Milnesiidae</tp:taxon-name-part></tp:taxon-name>) from the southwestern USA.</article-title> <source>Proceedings of the Biological Society of Washington</source> <volume>123</volume>(<issue>2</issue>): <fpage>113</fpage>–<lpage>120</lpage>. doi: <ext-link xlink:type="simple" ext-link-type="doi" xlink:href="10.2988/09-29.1">10.2988/09-29.1</ext-link></mixed-citation></ref></ref-list></tp:taxon-treatment>
