# Supplementary material for: Milnesium minutum and Milnesium sandrae, two new species of Milnesiidae (Tardigrada, Eutardigrada, Apochela)
Source: Zookeys. 2016 Apr 12;(580):1–12. doi: 10.3897/zookeys.580.6603 (PMC4829947; doi:10.3897/zookeys.580.6603)
Supplement: XML Treatment for Milnesium sandrae [file zookeys.580.6603-treatment2.xml]

<!DOCTYPE tp:taxon-treatment
  PUBLIC "-//TaxonX//DTD Taxonomic Treatment Publishing DTD v0 20100105//EN" "tax-treatment-NSO.dtd">
<tp:taxon-treatment xmlns:tp="http://www.plazi.org/taxpub"><tp:treatment-meta><kwd-group><label>Taxon classification</label><kwd><named-content content-type="kingdom">Animalia</named-content></kwd><kwd><named-content content-type="order">Apochela</named-content></kwd><kwd><named-content content-type="family">Milnesiidae</named-content></kwd></kwd-group><mixed-citation publication-type="journal"><person-group><name><surname>Pilato</surname><given-names>Giovanni</given-names></name><name><surname>Lisi</surname><given-names>Oscar</given-names></name></person-group><article-title>
          <italic><tp:taxon-name><tp:taxon-name-part taxon-name-part-type="genus">Milnesium</tp:taxon-name-part> <tp:taxon-name-part taxon-name-part-type="species">minutum</tp:taxon-name-part></tp:taxon-name></italic> and <italic><tp:taxon-name><tp:taxon-name-part taxon-name-part-type="genus">Milnesium</tp:taxon-name-part> <tp:taxon-name-part taxon-name-part-type="species">sandrae</tp:taxon-name-part></tp:taxon-name></italic>, two new species of <tp:taxon-name><tp:taxon-name-part taxon-name-part-type="family">Milnesiidae</tp:taxon-name-part></tp:taxon-name> (<tp:taxon-name><tp:taxon-name-part taxon-name-part-type="phylum">Tardigrada</tp:taxon-name-part></tp:taxon-name>, <tp:taxon-name><tp:taxon-name-part taxon-name-part-type="class">Eutardigrada</tp:taxon-name-part></tp:taxon-name>, <tp:taxon-name><tp:taxon-name-part taxon-name-part-type="order">Apochela</tp:taxon-name-part></tp:taxon-name>)</article-title><source>Zookeys</source><day>12</day><month>4</month><year>2016</year><volume>2016</volume><issue>580</issue><fpage>1</fpage><lpage>12</lpage><pub-id pub-id-type="doi">10.3897/zookeys.580.6603</pub-id></mixed-citation></tp:treatment-meta><tp:nomenclature><tp:taxon-name>
            <tp:taxon-name-part taxon-name-part-type="genus">Milnesium</tp:taxon-name-part>
            <tp:taxon-name-part taxon-name-part-type="species">sandrae</tp:taxon-name-part>
            <object-id xmlns:xlink="http://www.w3.org/1999/xlink" content-type="zoobank" xlink:type="simple">http://zoobank.org/D17FD526-0722-4D6E-A50A-F855F68110A6</object-id>
          </tp:taxon-name><tp:taxon-status xmlns:xlink="http://www.w3.org/1999/xlink" xlink:type="simple">sp. n.</tp:taxon-status><xref ref-type="fig" rid="F3">Fig. 3</xref><xref ref-type="table" rid="T3">, Table 3</xref><!--PageBreak--></tp:nomenclature><tp:treatment-sec sec-type="Locus typicus"><title>Locus typicus.</title><p>Hawaiian Archipelago: Hawai’i Island.</p></tp:treatment-sec><tp:treatment-sec sec-type="material"><title>Material examined.</title><p>Hawaiian Archipelago: Hawai’i Island (holotype, slide 4290) and 16 paratypes (slides Nos. 4268, 4288–4290; 4293) collected in 1994 by Dr. D.S. Horning (Sydney).</p><p>The precise geographic coordinates relative to the type locality in which the specimens were found in 1994 are not available. The specimens were erroneously considered as <italic><tp:taxon-name><tp:taxon-name-part taxon-name-part-type="genus">Milnesium</tp:taxon-name-part> <tp:taxon-name-part taxon-name-part-type="species">tardigradum</tp:taxon-name-part></tp:taxon-name></italic> by <xref ref-type="bibr" rid="B3">Binda and Pilato (1994)</xref>.</p></tp:treatment-sec><tp:treatment-sec sec-type="Type repository"><title>Type repository.</title><p>Holotype and paratypes are deposited in the Binda and Pilato Collection, Museum of the Department of Biological, Geological and Environmental Sciences, University of Catania, Sicily.</p></tp:treatment-sec><tp:treatment-sec sec-type="Specific diagnosis"><title>Specific diagnosis.</title><p>Colourless; cuticle smooth; eye spots present; six peribuccal and two lateral papillae present; bucco-pharyngeal apparatus of the <italic><tp:taxon-name><tp:taxon-name-part taxon-name-part-type="genus">Milnesium</tp:taxon-name-part></tp:taxon-name></italic> type. Buccal tube wide; mouth terminal with six peribuccal lamellae. Stylet supports inserted on the buccal tube at 58.0–60.5 % of its length. Claws of the <italic><tp:taxon-name><tp:taxon-name-part taxon-name-part-type="genus">Milnesium</tp:taxon-name-part></tp:taxon-name></italic> type with [3-3]-[3-3] configuration; primary claws with thin accessory points; secondary claws each with a rounded basal thickening (lunule); a long cuticular bar present under the claws I–III.</p></tp:treatment-sec><tp:treatment-sec sec-type="Description of the holotype"><title>Description of the holotype.</title><p>Body 567 µm long, colourless, cuticle smooth without pseudopores, reticulum, tubercles or gibbosities; eye spots present. Six peribuccal and two lateral papillae present. Bucco-pharyngeal apparatus of the <italic><tp:taxon-name><tp:taxon-name-part taxon-name-part-type="genus">Milnesium</tp:taxon-name-part></tp:taxon-name></italic> type (Fig. <xref ref-type="fig" rid="F3">3A</xref>) (rigid buccal tube without ventral lamina, apophyses for the insertion of the stylet muscles in the shape of very short and flat ridges symmetrical with respect to the frontal plane and without caudal processes; pharyngeal bulb elongated, pear-shaped, without apophyses, placoids or septulum); mouth terminal with six triangular peribuccal lamellae with basal stripes. Stylet furcae triangular in shape (Fig. <xref ref-type="fig" rid="F3">3A</xref>). Buccal tube cylindrical, 35.0 µm long; the external width at the level of the stylet supports insertion point is 15.7 µm (<italic>pt</italic> = 44.9). Stylet supports inserted on the buccal tube at 58.0% of its length.</p><fig id="F3" position="float" orientation="portrait"><label>Figure 3.</label><caption><p>
          <bold>A–D</bold>, <italic><tp:taxon-name><tp:taxon-name-part taxon-name-part-type="genus">Milnesium</tp:taxon-name-part> <tp:taxon-name-part taxon-name-part-type="species">sandrae</tp:taxon-name-part></tp:taxon-name></italic> sp. n. <bold>A</bold> Bucco-pharyngeal apparatus (holotype) <bold>B</bold> Claws of the first pair of legs; the arrow indicates the long cuticular thickening (holotype) <bold>C</bold> Claws of the hind legs; the arrow indicates a claw basal thickening (lunule) (slide No. 1028) <bold>D</bold> Detail of one claw of the hind legs with an arrow that indicates one accessory point (holotype). Scale bars: 10 µm.</p></caption><graphic xmlns:xlink="http://www.w3.org/1999/xlink" xlink:href="zookeys-580-001-g003.jpg" position="float" orientation="portrait" xlink:type="simple" id="oo_84710.jpg"/></fig><p>Claws of the <italic><tp:taxon-name><tp:taxon-name-part taxon-name-part-type="genus">Milnesium</tp:taxon-name-part></tp:taxon-name></italic> type (Fig. <xref ref-type="fig" rid="F3">3B–D</xref>), secondary claws with three points: configuration [3-3]-[3-3]. Primary claws on legs I, 14.5 µm long (<italic>pt</italic> = 41.4), and secondary claw, 12.4 µm (<italic>pt</italic> = 35.4); primary claws on legs II, 15.2 µm long (<italic>pt</italic> = 43.4) and secondary claw, 12.4 µm (<italic>pt</italic> = 35.4); primary claws on legs III, 15.2 µm long (<italic>pt</italic> = 43.4) and secondary claw, 12.2 µm (<italic>pt</italic> =34.9); primary claws on legs IV, 19.2 µm long (<italic>pt</italic> = 54.9) and secondary claw, 13.7 µm (<italic>pt</italic> = 39.1). The secondary claw length is 85.5% of the primary claw length on legs I, 81.6% on legs II, 80.3% on legs III and 71.4% on legs IV.</p><p>Thin accessory points present on the primary claws (Fig. <xref ref-type="fig" rid="F3">3C, D</xref>); secondary claws each with rounded basal thickening (lunule) (Fig. <xref ref-type="fig" rid="F3">3C</xref>); a long cuticular bar is present under the claws I–III (Fig. <xref ref-type="fig" rid="F3">3B</xref>).</p></tp:treatment-sec><tp:treatment-sec sec-type="Remarks"><title>Remarks.</title><p>The paratypes are similar to the holotype in both qualitative and quantitative characters (Table <xref ref-type="table" rid="T3">3</xref>).</p><table-wrap id="T3" position="float" orientation="portrait"><label>Table 3.</label><caption><p>Measurements in µm, <italic>pt</italic> index values relative to some structures, and percent ratio between secondary claw and primary claw lengths of the holotype, and three paratypes of <italic><tp:taxon-name><tp:taxon-name-part taxon-name-part-type="genus">Milnesium</tp:taxon-name-part> <tp:taxon-name-part taxon-name-part-type="species">sandrae</tp:taxon-name-part></tp:taxon-name></italic> sp. n. Also the differences between maximum and minimum values of some characters are given.</p></caption><table id="TID0EI4AG" rules="all"><tbody><tr><th rowspan="2" colspan="1">Slide nomber<break/> <break/> <break/> Measurements</th><th rowspan="1" colspan="2">4290<break/> Hawai’i Island<break/> paratype</th><th rowspan="1" colspan="2">4290<break/> Hawai’i Island<break/> paratype</th><th rowspan="1" colspan="3">4293<break/> Hawai’i Island<break/> paratype</th><th rowspan="1" colspan="2">4290<break/> Hawai’i Island<break/> holotype</th><th rowspan="2" colspan="1">Difference between Max.-Min.<break/> values</th></tr><tr><th rowspan="1" colspan="1">µm</th><th rowspan="1" colspan="1">
              <italic>pt</italic>
            </th><th rowspan="1" colspan="1">µm</th><th rowspan="1" colspan="1">
              <italic>pt</italic>
            </th><th rowspan="1" colspan="2">µm</th><th rowspan="1" colspan="1">
              <italic>pt</italic>
            </th><th rowspan="1" colspan="1">µm</th><th rowspan="1" colspan="1">
              <italic>pt</italic>
            </th></tr><tr><td rowspan="1" colspan="1">Body length</td><td rowspan="1" colspan="1">401</td><td rowspan="1" colspan="1">-</td><td rowspan="1" colspan="1">504</td><td rowspan="1" colspan="1">-</td><td rowspan="1" colspan="2">522</td><td rowspan="1" colspan="1">-</td><td rowspan="1" colspan="1">567</td><td rowspan="1" colspan="1">-</td><td rowspan="1" colspan="1">166</td></tr><tr><td rowspan="1" colspan="1">Buccal tube length</td><td rowspan="1" colspan="1">28.6</td><td rowspan="1" colspan="1">-</td><td rowspan="1" colspan="1">33.3</td><td rowspan="1" colspan="1">-</td><td rowspan="1" colspan="2">36.3</td><td rowspan="1" colspan="1">-</td><td rowspan="1" colspan="1">35.0</td><td rowspan="1" colspan="1">-</td><td rowspan="1" colspan="1"/></tr><tr><td rowspan="1" colspan="1">Buccal tube width</td><td rowspan="1" colspan="1">13.7</td><td rowspan="1" colspan="1">
              <italic>47.9</italic>
            </td><td rowspan="1" colspan="1">16</td><td rowspan="1" colspan="1">
              <italic>48.0</italic>
            </td><td rowspan="1" colspan="2">16.4</td><td rowspan="1" colspan="1">
              <italic>45.2</italic>
            </td><td rowspan="1" colspan="1">15.7</td><td rowspan="1" colspan="1">
              <italic>44.9</italic>
            </td><td rowspan="1" colspan="1"/></tr><tr><td rowspan="1" colspan="1">Stylet supports insertion point</td><td rowspan="1" colspan="1"/><td rowspan="1" colspan="1">
              <italic>60.5</italic>
            </td><td rowspan="1" colspan="1"/><td rowspan="1" colspan="1">
              <italic>58.6</italic>
            </td><td rowspan="1" colspan="2"/><td rowspan="1" colspan="1">
              <italic>58.5</italic>
            </td><td rowspan="1" colspan="1"/><td rowspan="1" colspan="1">
              <italic>58.0</italic>
            </td><td rowspan="1" colspan="1">2.5</td></tr><tr><td rowspan="1" colspan="1">Primary claw I</td><td rowspan="1" colspan="1">?</td><td rowspan="1" colspan="1">?</td><td rowspan="1" colspan="1">14.5</td><td rowspan="1" colspan="1">
              <italic>43.5</italic>
            </td><td rowspan="1" colspan="2">14.1</td><td rowspan="1" colspan="1">
              <italic>38.8</italic>
            </td><td rowspan="1" colspan="1">14.5</td><td rowspan="1" colspan="1">
              <italic>41.4</italic>
            </td><td rowspan="1" colspan="1"/></tr><tr><td rowspan="1" colspan="1">Secondary claw I</td><td rowspan="1" colspan="1">9.7</td><td rowspan="1" colspan="1">
              <italic>33.9</italic>
            </td><td rowspan="1" colspan="1">?</td><td rowspan="1" colspan="1">?</td><td rowspan="1" colspan="2">11.9</td><td rowspan="1" colspan="1">
              <italic>32.8</italic>
            </td><td rowspan="1" colspan="1">12.4</td><td rowspan="1" colspan="1">
              <italic>35.4</italic>
            </td><td rowspan="1" colspan="1"/></tr><tr><td rowspan="1" colspan="1">Secondary: primary claw I ratio</td><td rowspan="1" colspan="2">?</td><td rowspan="1" colspan="2">?</td><td rowspan="1" colspan="3">84.4%</td><td rowspan="1" colspan="2">85.5%</td><td rowspan="1" colspan="1">1.1</td></tr><tr><td rowspan="1" colspan="1">Primary claw II</td><td rowspan="1" colspan="1">12.5</td><td rowspan="1" colspan="1">
              <italic>43.7</italic>
            </td><td rowspan="1" colspan="1">15.5</td><td rowspan="1" colspan="1">
              <italic>46.6</italic>
            </td><td rowspan="1" colspan="2">15.4</td><td rowspan="1" colspan="1">
              <italic>42.4</italic>
            </td><td rowspan="1" colspan="1">15.2</td><td rowspan="1" colspan="1">
              <italic>43.4</italic>
            </td><td rowspan="1" colspan="1"/></tr><tr><td rowspan="1" colspan="1">Secondary claw II</td><td rowspan="1" colspan="1">10.3</td><td rowspan="1" colspan="1">
              <italic>36.0</italic>
            </td><td rowspan="1" colspan="1">12.6</td><td rowspan="1" colspan="1">
              <italic>37.8</italic>
            </td><td rowspan="1" colspan="2">12.1</td><td rowspan="1" colspan="1">
              <italic>33.3</italic>
            </td><td rowspan="1" colspan="1">12.4</td><td rowspan="1" colspan="1">
              <italic>35.4</italic>
            </td><td rowspan="1" colspan="1"/></tr><tr><td rowspan="1" colspan="1">Secondary: primary claw II ratio</td><td rowspan="1" colspan="2">82.4%</td><td rowspan="1" colspan="2">81.3%</td><td rowspan="1" colspan="3">78.6%</td><td rowspan="1" colspan="2">81.6%</td><td rowspan="1" colspan="1">3.8</td></tr><tr><td rowspan="1" colspan="1">Primary claw III</td><td rowspan="1" colspan="1">13.2</td><td rowspan="1" colspan="1">
              <italic>46.1</italic>
            </td><td rowspan="1" colspan="1">15.0</td><td rowspan="1" colspan="1">
              <italic>45.0</italic>
            </td><td rowspan="1" colspan="2">15.8</td><td rowspan="1" colspan="1">
              <italic>43.5</italic>
            </td><td rowspan="1" colspan="1">15.2</td><td rowspan="1" colspan="1">
              <italic>43.4</italic>
            </td><td rowspan="1" colspan="1"/></tr><tr><td rowspan="1" colspan="1">Secondary claw III</td><td rowspan="1" colspan="1">10.5</td><td rowspan="1" colspan="1">
              <italic>36.7</italic>
            </td><td rowspan="1" colspan="1">12.2</td><td rowspan="1" colspan="1">
              <italic>36.6</italic>
            </td><td rowspan="1" colspan="2">12.6</td><td rowspan="1" colspan="1">
              <italic>34.7</italic>
            </td><td rowspan="1" colspan="1">12.2</td><td rowspan="1" colspan="1">
              <italic>34.9</italic>
            </td><td rowspan="1" colspan="1"/></tr><tr><td rowspan="1" colspan="1">Secondary: primary claw III ratio</td><td rowspan="1" colspan="2">79.5%</td><td rowspan="1" colspan="2">81.3%</td><td rowspan="1" colspan="3">79.7%</td><td rowspan="1" colspan="2">80.3%</td><td rowspan="1" colspan="1">1.8</td></tr><tr><td rowspan="1" colspan="1">Primary claw IV</td><td rowspan="1" colspan="1">?</td><td rowspan="1" colspan="1">?</td><td rowspan="1" colspan="1">19.0</td><td rowspan="1" colspan="1">
              <italic>57.1</italic>
            </td><td rowspan="1" colspan="1">19.6</td><td rowspan="1" colspan="2">
              <italic>54.0</italic>
            </td><td rowspan="1" colspan="1">19.2</td><td rowspan="1" colspan="1">
              <italic>54.9</italic>
            </td><td rowspan="1" colspan="1"/></tr><tr><td rowspan="1" colspan="1">Secondary claw IV</td><td rowspan="1" colspan="1">?</td><td rowspan="1" colspan="1">?</td><td rowspan="1" colspan="1">13.4</td><td rowspan="1" colspan="1">
              <italic>40.2</italic>
            </td><td rowspan="1" colspan="1">13.8</td><td rowspan="1" colspan="2">
              <italic>38.0</italic>
            </td><td rowspan="1" colspan="1">13.7</td><td rowspan="1" colspan="1">
              <italic>39.1</italic>
            </td><td rowspan="1" colspan="1"/></tr><tr><td rowspan="1" colspan="1">Secondary: primary claw IV ratio</td><td rowspan="1" colspan="2">?</td><td rowspan="1" colspan="2">70.5%</td><td rowspan="1" colspan="3">70.4%</td><td rowspan="1" colspan="2">71.4%</td><td rowspan="1" colspan="1">1.0</td></tr></tbody></table></table-wrap></tp:treatment-sec><tp:treatment-sec sec-type="Etymology"><title>Etymology.</title><p>The specific name <italic>sandrae</italic> is in honour of Dr. Sandra J. McInnes (Cambridge, United Kingdom), who kindly improved the English of many of our papers.</p><!--PageBreak--></tp:treatment-sec><tp:treatment-sec sec-type="Differential diagnosis"><title>Differential diagnosis.</title><p>
            <italic><tp:taxon-name><tp:taxon-name-part taxon-name-part-type="genus">Milnesium</tp:taxon-name-part> <tp:taxon-name-part taxon-name-part-type="species">sandrae</tp:taxon-name-part></tp:taxon-name></italic> sp. n. is compared with other species of the genus having six peribuccal lamellae, smooth cuticle (without pseudopores, reticulum, tubercles or gibbosities), and the [3-3]-[3-3] claw configuration. The new species differs from all these species, except <italic><tp:taxon-name><tp:taxon-name-part taxon-name-part-type="genus">Milnesium</tp:taxon-name-part> <tp:taxon-name-part taxon-name-part-type="species">eurystomum</tp:taxon-name-part></tp:taxon-name></italic>, by having a different value of the <italic>pt</italic> index of the stylet supports insertion point (58.0–60.5 in the new species, over 62 in the remaining taxa) and other characters, which are indicated in detail in the following comparisons.</p><p>
            <italic><tp:taxon-name><tp:taxon-name-part taxon-name-part-type="genus">Milnesium</tp:taxon-name-part> <tp:taxon-name-part taxon-name-part-type="species">sandrae</tp:taxon-name-part></tp:taxon-name></italic> sp. n. differs from <italic><tp:taxon-name><tp:taxon-name-part taxon-name-part-type="genus">Milnesium</tp:taxon-name-part> <tp:taxon-name-part taxon-name-part-type="species">eurystomum</tp:taxon-name-part></tp:taxon-name></italic> and <italic><tp:taxon-name><tp:taxon-name-part taxon-name-part-type="genus">Milnesium</tp:taxon-name-part> <tp:taxon-name-part taxon-name-part-type="species">bohleberi</tp:taxon-name-part></tp:taxon-name></italic> by having a cylindrical instead of a funnel-shaped buccal tube.</p><p>
            <italic><tp:taxon-name><tp:taxon-name-part taxon-name-part-type="genus">Milnesium</tp:taxon-name-part> <tp:taxon-name-part taxon-name-part-type="species">sandrae</tp:taxon-name-part></tp:taxon-name></italic> sp. n. differs from <italic><tp:taxon-name><tp:taxon-name-part taxon-name-part-type="genus">Milnesium</tp:taxon-name-part> <tp:taxon-name-part taxon-name-part-type="species">brachyungue</tp:taxon-name-part></tp:taxon-name></italic> by a higher buccal tube width <italic>pt</italic> index; a higher <italic>pt</italic> of both the primary and secondary claw lengths, and lower percent ratio values between the secondary claw and primary claw lengths (Tables <xref ref-type="table" rid="T3">3</xref> and <xref ref-type="table" rid="T2">2</xref>, and Figs <xref ref-type="fig" rid="F3">3BC</xref> and <xref ref-type="fig" rid="F2">2B</xref>); this ratio difference is particularly marked for legs <!--PageBreak-->IV where the ratio values of 70.4–71.4 for <italic><tp:taxon-name><tp:taxon-name-part taxon-name-part-type="genus">Milnesium</tp:taxon-name-part> <tp:taxon-name-part taxon-name-part-type="species">sandrae</tp:taxon-name-part></tp:taxon-name></italic> sp. n. compare with 81 in <italic><tp:taxon-name><tp:taxon-name-part taxon-name-part-type="genus">Milnesium</tp:taxon-name-part> <tp:taxon-name-part taxon-name-part-type="species">brachyungue</tp:taxon-name-part></tp:taxon-name></italic> (Tables <xref ref-type="table" rid="T2">2</xref> and <xref ref-type="table" rid="T3">3</xref>).</p><p>The new species differs from <italic><tp:taxon-name><tp:taxon-name-part taxon-name-part-type="genus">Milnesium</tp:taxon-name-part> <tp:taxon-name-part taxon-name-part-type="species">asiaticum</tp:taxon-name-part></tp:taxon-name></italic> by having a higher <italic>pt</italic> of the buccal tube width; a higher <italic>pt</italic> of the secondary claw lengths (particularly on the legs I–III), and a higher percent ratio between the secondary claw and primary claw lengths on all legs (Tables <xref ref-type="table" rid="T2">2</xref> and <xref ref-type="table" rid="T3">3</xref>).</p><p>
            <italic><tp:taxon-name><tp:taxon-name-part taxon-name-part-type="genus">Milnesium</tp:taxon-name-part> <tp:taxon-name-part taxon-name-part-type="species">sandrae</tp:taxon-name-part></tp:taxon-name></italic> sp. n. differs from <italic><tp:taxon-name><tp:taxon-name-part taxon-name-part-type="genus">Milnesium</tp:taxon-name-part> <tp:taxon-name-part taxon-name-part-type="species">antarcticum</tp:taxon-name-part></tp:taxon-name></italic> by having a shorter buccal tube with respect to the body length; a higher <italic>pt</italic> index of the buccal tube width; higher <italic>pt</italic> of the insertion point of the stylet supports on the buccal tube (58.0-60.5 in <italic><tp:taxon-name><tp:taxon-name-part taxon-name-part-type="genus">Milnesium</tp:taxon-name-part> <tp:taxon-name-part taxon-name-part-type="species">sandrae</tp:taxon-name-part></tp:taxon-name></italic> sp. n., 70.0–73.7 in <italic><tp:taxon-name><tp:taxon-name-part taxon-name-part-type="genus">Milnesium</tp:taxon-name-part> <tp:taxon-name-part taxon-name-part-type="species">antarcticum</tp:taxon-name-part></tp:taxon-name></italic> according to <xref ref-type="bibr" rid="B11">Tumanov 2006</xref>); higher <italic>pt</italic> indices of the secondary claws, and higher values of the percent ratio between the secondary claw and primary claw lengths (Tables <xref ref-type="table" rid="T3">3</xref> and <xref ref-type="table" rid="T4">4</xref>, Figs <xref ref-type="fig" rid="F3">3B, C</xref> and <xref ref-type="fig" rid="F2">2D</xref>).</p><table-wrap id="T4" position="float" orientation="portrait"><label>Table 4.</label><caption><p>Measurements in µm, <italic>pt</italic> index values relative to some structures, and percent ratio between secondary claw and primary claw lengths of the holotype of <italic><tp:taxon-name><tp:taxon-name-part taxon-name-part-type="genus">Milnesium</tp:taxon-name-part> <tp:taxon-name-part taxon-name-part-type="species">barbadosense</tp:taxon-name-part></tp:taxon-name></italic> (*According to <xref ref-type="bibr" rid="B7">Meyer and Hinton 2012</xref>) and the holotype of <italic><tp:taxon-name><tp:taxon-name-part taxon-name-part-type="genus">Milnesium</tp:taxon-name-part> <tp:taxon-name-part taxon-name-part-type="species">antarcticum</tp:taxon-name-part></tp:taxon-name></italic> (** according to <xref ref-type="bibr" rid="B11">Tumanov 2006</xref>).</p></caption><table id="TID0EVXBG" rules="all"><tbody><tr><th rowspan="3" colspan="1">Species<break/> <break/> <break/> Measurements</th><th rowspan="1" colspan="2">
              <italic><tp:taxon-name><tp:taxon-name-part taxon-name-part-type="genus">Milnesium</tp:taxon-name-part> <tp:taxon-name-part taxon-name-part-type="species">barbadosense</tp:taxon-name-part></tp:taxon-name></italic>
            </th><th rowspan="1" colspan="2">
              <italic><tp:taxon-name><tp:taxon-name-part taxon-name-part-type="genus">Milnesium</tp:taxon-name-part> <tp:taxon-name-part taxon-name-part-type="species">antarcticum</tp:taxon-name-part></tp:taxon-name></italic>
            </th></tr><tr><th rowspan="1" colspan="2">holotype *</th><th rowspan="1" colspan="2">holotype **</th></tr><tr><th rowspan="1" colspan="1">µm</th><th rowspan="1" colspan="1">
              <italic>pt</italic>
            </th><th rowspan="1" colspan="1">µm</th><th rowspan="1" colspan="1">
              <italic>pt</italic>
            </th></tr><tr><td rowspan="1" colspan="1">Body length</td><td rowspan="1" colspan="1">686.4</td><td rowspan="1" colspan="1">-</td><td rowspan="1" colspan="1">?</td><td rowspan="1" colspan="1">-</td></tr><tr><td rowspan="1" colspan="1">Buccal tube length</td><td rowspan="1" colspan="1">44.0</td><td rowspan="1" colspan="1">-</td><td rowspan="1" colspan="1">74.7</td><td rowspan="1" colspan="1">-</td></tr><tr><td rowspan="1" colspan="1">Buccal tube width</td><td rowspan="1" colspan="1">21.7</td><td rowspan="1" colspan="1">
              <italic>49.3</italic>
            </td><td rowspan="1" colspan="1">27.4</td><td rowspan="1" colspan="1">
              <italic>36.7</italic>
            </td></tr><tr><td rowspan="1" colspan="1">Stylet supports insertion point</td><td rowspan="1" colspan="1"/><td rowspan="1" colspan="1">
              <italic>72.8</italic>
            </td><td rowspan="1" colspan="1"/><td rowspan="1" colspan="1">
              <italic>71.3</italic>
            </td></tr><tr><td rowspan="1" colspan="1">Primary claw I</td><td rowspan="1" colspan="1">17.8</td><td rowspan="1" colspan="1">
              <italic>40.5</italic>
            </td><td rowspan="1" colspan="1">26.3</td><td rowspan="1" colspan="1">
              <italic>35.2</italic>
            </td></tr><tr><td rowspan="1" colspan="1">Secondary claw I</td><td rowspan="1" colspan="1">12.3</td><td rowspan="1" colspan="1">
              <italic>28.0</italic>
            </td><td rowspan="1" colspan="1">17.8</td><td rowspan="1" colspan="1">
              <italic>23.8</italic>
            </td></tr><tr><td rowspan="1" colspan="1">Secondary: primary claw I ratio</td><td rowspan="1" colspan="2">69.1%</td><td rowspan="1" colspan="2">67.7%</td></tr><tr><td rowspan="1" colspan="1">Primary claw II</td><td rowspan="1" colspan="1">21.6</td><td rowspan="1" colspan="1">
              <italic>49.1</italic>
            </td><td rowspan="1" colspan="1">?</td><td rowspan="1" colspan="1">?</td></tr><tr><td rowspan="1" colspan="1">Secondary claw II</td><td rowspan="1" colspan="1">14</td><td rowspan="1" colspan="1">
              <italic>31.8</italic>
            </td><td rowspan="1" colspan="1">?</td><td rowspan="1" colspan="1">?</td></tr><tr><td rowspan="1" colspan="1">Secondary: primary claw II ratio</td><td rowspan="1" colspan="2">64.8%</td><td rowspan="1" colspan="2">?</td></tr><tr><td rowspan="1" colspan="1">Primary claw III</td><td rowspan="1" colspan="1">21.1</td><td rowspan="1" colspan="1">
              <italic>48.0</italic>
            </td><td rowspan="1" colspan="1">?</td><td rowspan="1" colspan="1">?</td></tr><tr><td rowspan="1" colspan="1">Secondary claw III</td><td rowspan="1" colspan="1">12.3</td><td rowspan="1" colspan="1">
              <italic>28.0</italic>
            </td><td rowspan="1" colspan="1">?</td><td rowspan="1" colspan="1">?</td></tr><tr><td rowspan="1" colspan="1">Secondary: primary claw III ratio</td><td rowspan="1" colspan="2">58.3%</td><td rowspan="1" colspan="2">?</td></tr><tr><td rowspan="1" colspan="1">Primary claw IV</td><td rowspan="1" colspan="1">23.3</td><td rowspan="1" colspan="1">
              <italic>53.0</italic>
            </td><td rowspan="1" colspan="1">39.2</td><td rowspan="1" colspan="1">
              <italic>52.5</italic>
            </td></tr><tr><td rowspan="1" colspan="1">Secondary claw IV</td><td rowspan="1" colspan="1">16.0</td><td rowspan="1" colspan="1">
              <italic>36.4</italic>
            </td><td rowspan="1" colspan="1">23.7</td><td rowspan="1" colspan="1">
              <italic>31.7</italic>
            </td></tr><tr><td rowspan="1" colspan="1">Secondary: primary claw IV ratio</td><td rowspan="1" colspan="2">68.7%</td><td rowspan="1" colspan="2">60.5</td></tr></tbody></table></table-wrap><p>The new species differs from <italic><tp:taxon-name><tp:taxon-name-part taxon-name-part-type="genus">Milnesium</tp:taxon-name-part> <tp:taxon-name-part taxon-name-part-type="species">longiungue</tp:taxon-name-part></tp:taxon-name></italic> by having accessory points; by having lower <italic>pt</italic> values of the primary claw, and by a higher percent ratio between the secondary claw and primary claw lengths on all legs (Tables <xref ref-type="table" rid="T3">3</xref> and <xref ref-type="table" rid="T4">4</xref>).</p><!--PageBreak--><p>The new species differs from <italic><tp:taxon-name><tp:taxon-name-part taxon-name-part-type="genus">Milnesium</tp:taxon-name-part> <tp:taxon-name-part taxon-name-part-type="species">zsalakoae</tp:taxon-name-part></tp:taxon-name></italic> in having accessory points and a higher percent ratio between the secondary claw and primary claw lengths on all legs. The difference is particularly marked in claws IV where the <italic>pt</italic> ratios are 70.4–71.4 in <italic><tp:taxon-name><tp:taxon-name-part taxon-name-part-type="genus">Milnesium</tp:taxon-name-part> <tp:taxon-name-part taxon-name-part-type="species">sandrae</tp:taxon-name-part></tp:taxon-name></italic> sp. n. and 47.2–48.6 in <italic><tp:taxon-name><tp:taxon-name-part taxon-name-part-type="genus">Milnesium</tp:taxon-name-part> <tp:taxon-name-part taxon-name-part-type="species">zsalakoae</tp:taxon-name-part></tp:taxon-name></italic> (see: <xref ref-type="bibr" rid="B6">Meyer and Hinton 2010</xref>).</p><p>
            <italic><tp:taxon-name><tp:taxon-name-part taxon-name-part-type="genus">Milnesium</tp:taxon-name-part> <tp:taxon-name-part taxon-name-part-type="species">sandrae</tp:taxon-name-part></tp:taxon-name></italic> sp. n. differs from <italic><tp:taxon-name><tp:taxon-name-part taxon-name-part-type="genus">Milnesium</tp:taxon-name-part> <tp:taxon-name-part taxon-name-part-type="species">barbadosense</tp:taxon-name-part></tp:taxon-name></italic> by higher <italic>pt</italic> of the secondary claw lengths and by higher values of the percent ratio between the secondary claw and the primary claw lengths on legs I–III (Tables <xref ref-type="table" rid="T3">3</xref> and <xref ref-type="table" rid="T4">4</xref>).</p><p>
            <italic><tp:taxon-name><tp:taxon-name-part taxon-name-part-type="genus">Milnesium</tp:taxon-name-part> <tp:taxon-name-part taxon-name-part-type="species">sandrae</tp:taxon-name-part></tp:taxon-name></italic> sp. n. differs from <italic><tp:taxon-name><tp:taxon-name-part taxon-name-part-type="genus">Milnesium</tp:taxon-name-part> <tp:taxon-name-part taxon-name-part-type="species">minutum</tp:taxon-name-part></tp:taxon-name></italic> by having a larger body size; shorter buccal tube with respect to the body length; a higher <italic>pt</italic> of the secondary claw lengths and higher values of the percent ratio between the secondary claw and primary claw lengths. This difference is less marked in legs IV (Tables <xref ref-type="table" rid="T1">1</xref> and <xref ref-type="table" rid="T3">3</xref>; Figs <xref ref-type="fig" rid="F1">1</xref> and <xref ref-type="fig" rid="F3">3</xref>).</p></tp:treatment-sec><tp:treatment-sec><!--Section generated to contain objects referenced in tp:taxon-treatment.--><table-wrap id="T2" position="float" orientation="portrait"><label>Table 2.</label><caption><p>Measurements in µm, <italic>pt</italic> index values relative to some structures, and percent ratio between secondary claw and primary claw lengths of a paratype of <italic><tp:taxon-name><tp:taxon-name-part taxon-name-part-type="genus">Milnesium</tp:taxon-name-part> <tp:taxon-name-part taxon-name-part-type="species">asiaticum</tp:taxon-name-part></tp:taxon-name></italic>, the holotype of <italic><tp:taxon-name><tp:taxon-name-part taxon-name-part-type="genus">Milnesium</tp:taxon-name-part> <tp:taxon-name-part taxon-name-part-type="species">brachyungue</tp:taxon-name-part></tp:taxon-name></italic>, and a paratype of <italic><tp:taxon-name><tp:taxon-name-part taxon-name-part-type="genus">Milnesium</tp:taxon-name-part> <tp:taxon-name-part taxon-name-part-type="species">longiungue</tp:taxon-name-part></tp:taxon-name></italic>.</p></caption><table id="TID0EHIAG" rules="all"><tbody><tr><th rowspan="3" colspan="1">Slide nomber<break/> Measurements</th><th rowspan="1" colspan="2">
              <italic><tp:taxon-name><tp:taxon-name-part taxon-name-part-type="genus">Milnesium</tp:taxon-name-part> <tp:taxon-name-part taxon-name-part-type="species">asiaticum</tp:taxon-name-part></tp:taxon-name></italic>
            </th><th rowspan="1" colspan="2">
              <italic><tp:taxon-name><tp:taxon-name-part taxon-name-part-type="genus">Milnesium</tp:taxon-name-part> <tp:taxon-name-part taxon-name-part-type="species">brachyungue</tp:taxon-name-part></tp:taxon-name></italic>
            </th><th rowspan="1" colspan="2">
              <italic><tp:taxon-name><tp:taxon-name-part taxon-name-part-type="genus">Milnesium</tp:taxon-name-part> <tp:taxon-name-part taxon-name-part-type="species">longiungue</tp:taxon-name-part></tp:taxon-name></italic>
            </th></tr><tr><th rowspan="1" colspan="2">5105<break/> paratype</th><th rowspan="1" colspan="2">3940<break/> holotype</th><th rowspan="1" colspan="2">5103<break/> paratype</th></tr><tr><th rowspan="1" colspan="1">µm</th><th rowspan="1" colspan="1">
              <italic>pt</italic>
            </th><th rowspan="1" colspan="1">µm</th><th rowspan="1" colspan="1">
              <italic>pt</italic>
            </th><th rowspan="1" colspan="1">µm</th><th rowspan="1" colspan="1">
              <italic>pt</italic>
            </th></tr><tr><td rowspan="1" colspan="1">Body length</td><td rowspan="1" colspan="1">685</td><td rowspan="1" colspan="1">-</td><td rowspan="1" colspan="1">801</td><td rowspan="1" colspan="1">-</td><td rowspan="1" colspan="1">747</td><td rowspan="1" colspan="1">-</td></tr><tr><td rowspan="1" colspan="1">Buccal tube length</td><td rowspan="1" colspan="1">54.0</td><td rowspan="1" colspan="1">-</td><td rowspan="1" colspan="1">59.8</td><td rowspan="1" colspan="1">-</td><td rowspan="1" colspan="1">46.6</td><td rowspan="1" colspan="1">-</td></tr><tr><td rowspan="1" colspan="1">Buccal tube width</td><td rowspan="1" colspan="1">22.1</td><td rowspan="1" colspan="1">
              <italic>40.9</italic>
            </td><td rowspan="1" colspan="1">23.7</td><td rowspan="1" colspan="1">
              <italic>39.6</italic>
            </td><td rowspan="1" colspan="1">22.1</td><td rowspan="1" colspan="1">
              <italic>47.4</italic>
            </td></tr><tr><td rowspan="1" colspan="1">Stylet supports insertion<break/> point</td><td rowspan="1" colspan="1"/><td rowspan="1" colspan="1">
              <italic>63.8</italic>
            </td><td rowspan="1" colspan="1"/><td rowspan="1" colspan="1">
              <italic>69.8</italic>
            </td><td rowspan="1" colspan="1"/><td rowspan="1" colspan="1">
              <italic>62.3</italic>
            </td></tr><tr><td rowspan="1" colspan="1">Primary claw I</td><td rowspan="1" colspan="1">21.8</td><td rowspan="1" colspan="1">
              <italic>40.4</italic>
            </td><td rowspan="1" colspan="1">13.9</td><td rowspan="1" colspan="1">
              <italic>23.2</italic>
            </td><td rowspan="1" colspan="1">22.5</td><td rowspan="1" colspan="1">
              <italic>48.3</italic>
            </td></tr><tr><td rowspan="1" colspan="1">Secondary claw I</td><td rowspan="1" colspan="1">15.1</td><td rowspan="1" colspan="1">
              <italic>28.0</italic>
            </td><td rowspan="1" colspan="1">12.4</td><td rowspan="1" colspan="1">
              <italic>20.7</italic>
            </td><td rowspan="1" colspan="1">14.2</td><td rowspan="1" colspan="1">
              <italic>30.5</italic>
            </td></tr><tr><td rowspan="1" colspan="1">Secondary: primary claw I ratio</td><td rowspan="1" colspan="2">69.3%</td><td rowspan="1" colspan="2">89.2%</td><td rowspan="1" colspan="2">63.1%</td></tr><tr><td rowspan="1" colspan="1">Primary claw II</td><td rowspan="1" colspan="1">24.5</td><td rowspan="1" colspan="1">
              <italic>45.4</italic>
            </td><td rowspan="1" colspan="1">15.4</td><td rowspan="1" colspan="1">
              <italic>25.8</italic>
            </td><td rowspan="1" colspan="1">25.4</td><td rowspan="1" colspan="1">
              <italic>55.5</italic>
            </td></tr><tr><td rowspan="1" colspan="1">Secondary claw II</td><td rowspan="1" colspan="1">16.0</td><td rowspan="1" colspan="1">
              <italic>29.6</italic>
            </td><td rowspan="1" colspan="1">13.3</td><td rowspan="1" colspan="1">
              <italic>22.2</italic>
            </td><td rowspan="1" colspan="1">15.2</td><td rowspan="1" colspan="1">
              <italic>32.6</italic>
            </td></tr><tr><td rowspan="1" colspan="1">Secondary: primary claw II ratio</td><td rowspan="1" colspan="2">65.3%</td><td rowspan="1" colspan="2">86.4%</td><td rowspan="1" colspan="2">59.8%</td></tr><tr><td rowspan="1" colspan="1">Primary claw III</td><td rowspan="1" colspan="1">26.3</td><td rowspan="1" colspan="1">
              <italic>48.7</italic>
            </td><td rowspan="1" colspan="1">16.5</td><td rowspan="1" colspan="1">
              <italic>27.6</italic>
            </td><td rowspan="1" colspan="1">27.2</td><td rowspan="1" colspan="1">
              <italic>57.7</italic>
            </td></tr><tr><td rowspan="1" colspan="1">Secondary claw III</td><td rowspan="1" colspan="1">16.4</td><td rowspan="1" colspan="1">
              <italic>30.4</italic>
            </td><td rowspan="1" colspan="1">14.2</td><td rowspan="1" colspan="1">
              <italic>23.8</italic>
            </td><td rowspan="1" colspan="1">16.4</td><td rowspan="1" colspan="1">
              <italic>35.2</italic>
            </td></tr><tr><td rowspan="1" colspan="1">Secondary: primary claw III ratio</td><td rowspan="1" colspan="2">62.4%</td><td rowspan="1" colspan="2">86.1%</td><td rowspan="1" colspan="2">60.3%</td></tr><tr><td rowspan="1" colspan="1">Primary claw IV</td><td rowspan="1" colspan="1">33.6</td><td rowspan="1" colspan="1">
              <italic>62.2</italic>
            </td><td rowspan="1" colspan="1">18.9</td><td rowspan="1" colspan="1">
              <italic>31.6</italic>
            </td><td rowspan="1" colspan="1">36.5</td><td rowspan="1" colspan="1">
              <italic>78.3</italic>
            </td></tr><tr><td rowspan="1" colspan="1">Secondary claw IV</td><td rowspan="1" colspan="1">20.5</td><td rowspan="1" colspan="1">
              <italic>38.0</italic>
            </td><td rowspan="1" colspan="1">15.4</td><td rowspan="1" colspan="1">
              <italic>25.8</italic>
            </td><td rowspan="1" colspan="1">21.5</td><td rowspan="1" colspan="1">
              <italic>46.2</italic>
            </td></tr><tr><td rowspan="1" colspan="1">Secondary: primary claw IV ratio</td><td rowspan="1" colspan="2">61.0%</td><td rowspan="1" colspan="2">81.5%</td><td rowspan="1" colspan="2">58.9%</td></tr></tbody></table></table-wrap><fig id="F2" position="float" orientation="portrait"><label>Figure 2.</label><caption><p>
          <bold>A</bold> Claws of the third pair of legs of <italic><tp:taxon-name><tp:taxon-name-part taxon-name-part-type="genus">Milnesium</tp:taxon-name-part> <tp:taxon-name-part taxon-name-part-type="species">asiaticum</tp:taxon-name-part></tp:taxon-name></italic>. <bold>B</bold> Claws of the first pair of legs of <italic><tp:taxon-name><tp:taxon-name-part taxon-name-part-type="genus">Milnesium</tp:taxon-name-part> <tp:taxon-name-part taxon-name-part-type="species">brachyungue</tp:taxon-name-part></tp:taxon-name></italic> <bold>C</bold> Claws of the first pair of legs of <italic><tp:taxon-name><tp:taxon-name-part taxon-name-part-type="genus">Milnesium</tp:taxon-name-part> <tp:taxon-name-part taxon-name-part-type="species">longiungue</tp:taxon-name-part></tp:taxon-name></italic> <bold>D</bold> Claws of the second pair of legs of <italic><tp:taxon-name><tp:taxon-name-part taxon-name-part-type="genus">Milnesium</tp:taxon-name-part> <tp:taxon-name-part taxon-name-part-type="species">antarcticum</tp:taxon-name-part></tp:taxon-name></italic>, Scale bars: 10 µm.</p></caption><graphic xmlns:xlink="http://www.w3.org/1999/xlink" xlink:href="zookeys-580-001-g002.jpg" position="float" orientation="portrait" xlink:type="simple" id="oo_84709.jpg"/></fig><table-wrap id="T1" position="float" orientation="portrait"><label>Table 1.</label><caption><p>Measurements in µm, <italic>pt</italic> index values relative to some structures, and percent ratio between secondary claw and primary claw lengths of the holotype and two paratypes of <italic><tp:taxon-name><tp:taxon-name-part taxon-name-part-type="genus">Milnesium</tp:taxon-name-part> <tp:taxon-name-part taxon-name-part-type="species">minutum</tp:taxon-name-part></tp:taxon-name></italic> sp. n. Also the differences between maximum and minimum values of some characters are given.</p></caption><table id="TID0EGRAE" rules="all"><tbody><tr><th rowspan="3" colspan="1">Slide nomber<break/> <break/> <break/> Measurements</th><th rowspan="1" colspan="7">
              <italic><tp:taxon-name><tp:taxon-name-part taxon-name-part-type="genus">Milnesium</tp:taxon-name-part> <tp:taxon-name-part taxon-name-part-type="species">minutum</tp:taxon-name-part></tp:taxon-name></italic> sp. n.</th></tr><tr><th rowspan="1" colspan="2">4127<break/> Moio Alcantara<break/> Contrada Rinazzo<break/> paratype</th><th rowspan="1" colspan="2">4127<break/> Moio Alcantara<break/> Contrada Rinazzo<break/> holotype</th><th rowspan="1" colspan="2">3238<break/> Noto<break/> Contrada Volpiglia<break/> paratype</th><th rowspan="2" colspan="1">Difference between Max.-Min.<break/> values</th></tr><tr><th rowspan="1" colspan="1">µm</th><th rowspan="1" colspan="1">
              <italic>pt</italic>
            </th><th rowspan="1" colspan="1">µm</th><th rowspan="1" colspan="1">
              <italic>pt</italic>
            </th><th rowspan="1" colspan="1">µm</th><th rowspan="1" colspan="1">
              <italic>pt</italic>
            </th></tr><tr><td rowspan="1" colspan="1">Body length</td><td rowspan="1" colspan="1">284</td><td rowspan="1" colspan="1">-</td><td rowspan="1" colspan="1">288</td><td rowspan="1" colspan="1">-</td><td rowspan="1" colspan="1">?</td><td rowspan="1" colspan="1">-</td><td rowspan="1" colspan="1"/></tr><tr><td rowspan="1" colspan="1">Buccal tube length</td><td rowspan="1" colspan="1">25.8</td><td rowspan="1" colspan="1">-</td><td rowspan="1" colspan="1">25.7</td><td rowspan="1" colspan="1">-</td><td rowspan="1" colspan="1">26.4</td><td rowspan="1" colspan="1">-</td><td rowspan="1" colspan="1"/></tr><tr><td rowspan="1" colspan="1">Buccal tube width</td><td rowspan="1" colspan="1">10.9</td><td rowspan="1" colspan="1">
              <italic>42.2</italic>
            </td><td rowspan="1" colspan="1">10.9</td><td rowspan="1" colspan="1">
              <italic>42.4</italic>
            </td><td rowspan="1" colspan="1">10.2</td><td rowspan="1" colspan="1">
              <italic>38.6</italic>
            </td><td rowspan="1" colspan="1"/></tr><tr><td rowspan="1" colspan="1">Stylet supports insertion point</td><td rowspan="1" colspan="1"/><td rowspan="1" colspan="1">
              <italic>65.5</italic>
            </td><td rowspan="1" colspan="1"/><td rowspan="1" colspan="1">
              <italic>65.9</italic>
            </td><td rowspan="1" colspan="1"/><td rowspan="1" colspan="1">
              <italic>63.0</italic>
            </td><td rowspan="1" colspan="1">2.9</td></tr><tr><td rowspan="1" colspan="1">Primary claw I</td><td rowspan="1" colspan="1">10.1</td><td rowspan="1" colspan="1">
              <italic>39.1</italic>
            </td><td rowspan="1" colspan="1">?</td><td rowspan="1" colspan="1">?</td><td rowspan="1" colspan="1">?</td><td rowspan="1" colspan="1">?</td><td rowspan="1" colspan="1"/></tr><tr><td rowspan="1" colspan="1">Secondary claw I</td><td rowspan="1" colspan="1">7.3</td><td rowspan="1" colspan="1">
              <italic>28.3</italic>
            </td><td rowspan="1" colspan="1">?</td><td rowspan="1" colspan="1">?</td><td rowspan="1" colspan="1">?</td><td rowspan="1" colspan="1">?</td><td rowspan="1" colspan="1"/></tr><tr><td rowspan="1" colspan="1">Secondary: primary claw I ratio</td><td rowspan="1" colspan="2">72.3%</td><td rowspan="1" colspan="2">?</td><td rowspan="1" colspan="2">?</td><td rowspan="1" colspan="1">?</td></tr><tr><td rowspan="1" colspan="1">Primary claw II</td><td rowspan="1" colspan="1">10.9</td><td rowspan="1" colspan="1">
              <italic>42.2</italic>
            </td><td rowspan="1" colspan="1">11.3</td><td rowspan="1" colspan="1">
              <italic>44.0</italic>
            </td><td rowspan="1" colspan="1">11.7</td><td rowspan="1" colspan="1">
              <italic>44.3</italic>
            </td><td rowspan="1" colspan="1"/></tr><tr><td rowspan="1" colspan="1">Secondary claw II</td><td rowspan="1" colspan="1">7.6</td><td rowspan="1" colspan="1">
              <italic>29.5</italic>
            </td><td rowspan="1" colspan="1">8.0</td><td rowspan="1" colspan="1">
              <italic>31.1</italic>
            </td><td rowspan="1" colspan="1">8.3</td><td rowspan="1" colspan="1">
              <italic>31.4</italic>
            </td><td rowspan="1" colspan="1"/></tr><tr><td rowspan="1" colspan="1">Secondary: primary claw II ratio</td><td rowspan="1" colspan="2">69.7%</td><td rowspan="1" colspan="2">70.8%</td><td rowspan="1" colspan="2">70.9%</td><td rowspan="1" colspan="1">1.2</td></tr><tr><td rowspan="1" colspan="1">Primary claw III</td><td rowspan="1" colspan="1">11.7</td><td rowspan="1" colspan="1">
              <italic>45.3</italic>
            </td><td rowspan="1" colspan="1">11.8</td><td rowspan="1" colspan="1">
              <italic>45.9</italic>
            </td><td rowspan="1" colspan="1">11.7</td><td rowspan="1" colspan="1">
              <italic>44.3</italic>
            </td><td rowspan="1" colspan="1"/></tr><tr><td rowspan="1" colspan="1">Secondary claw III</td><td rowspan="1" colspan="1">8.2</td><td rowspan="1" colspan="1">
              <italic>31.8</italic>
            </td><td rowspan="1" colspan="1">8.5</td><td rowspan="1" colspan="1">
              <italic>33.1</italic>
            </td><td rowspan="1" colspan="1">8.5</td><td rowspan="1" colspan="1">
              <italic>32.2</italic>
            </td><td rowspan="1" colspan="1"/></tr><tr><td rowspan="1" colspan="1">Secondary: primary claw III ratio</td><td rowspan="1" colspan="2">70.1%</td><td rowspan="1" colspan="2">72.0%</td><td rowspan="1" colspan="2">72.6%</td><td rowspan="1" colspan="1">2.5</td></tr><tr><td rowspan="1" colspan="1">Primary claw IV</td><td rowspan="1" colspan="1">13.1</td><td rowspan="1" colspan="1">
              <italic>50.8</italic>
            </td><td rowspan="1" colspan="1">13.1</td><td rowspan="1" colspan="1">
              <italic>51.0</italic>
            </td><td rowspan="1" colspan="1">13.2</td><td rowspan="1" colspan="1">
              <italic>50.0</italic>
            </td><td rowspan="1" colspan="1"/></tr><tr><td rowspan="1" colspan="1">Secondary claw IV</td><td rowspan="1" colspan="1">8.7</td><td rowspan="1" colspan="1">
              <italic>33.7</italic>
            </td><td rowspan="1" colspan="1">8.6</td><td rowspan="1" colspan="1">
              <italic>33.5</italic>
            </td><td rowspan="1" colspan="1">9.1</td><td rowspan="1" colspan="1">
              <italic>34.5</italic>
            </td><td rowspan="1" colspan="1"/></tr><tr><td rowspan="1" colspan="1">Secondary: primary claw IV ratio</td><td rowspan="1" colspan="2">66.4%</td><td rowspan="1" colspan="2">65.6%</td><td rowspan="1" colspan="2">68.9%</td><td rowspan="1" colspan="1">3.3</td></tr></tbody></table></table-wrap><fig id="F1" position="float" orientation="portrait"><label>Figure 1.</label><caption><p>
          <bold>A–D</bold> <italic><tp:taxon-name><tp:taxon-name-part taxon-name-part-type="genus">Milnesium</tp:taxon-name-part> <tp:taxon-name-part taxon-name-part-type="species">minutum</tp:taxon-name-part></tp:taxon-name></italic> sp. n. (holotype). <bold>A</bold> bucco-pharyngeal apparatus <bold>B</bold> Claws of the second pair of legs; arrow ‘a’ indicates a claw basal thickening (lunule); arrow ‘b’ indicates the long cuticular thickening <bold>C</bold> Claws of the third pair of legs <bold>D</bold> claws of the hind legs <bold>E</bold> Claws of the hind legs of a paratype (slide No. 3238) where the accessory points are visible (arrow). Scale bars: 10 µm.</p></caption><graphic xmlns:xlink="http://www.w3.org/1999/xlink" xlink:href="zookeys-580-001-g001.jpg" position="float" orientation="portrait" xlink:type="simple" id="oo_84708.jpg"/></fig></tp:treatment-sec><ref-list><ref id="B3"><mixed-citation xmlns:xlink="http://www.w3.org/1999/xlink" xlink:type="simple">
          <person-group><name name-style="western"><surname>Binda</surname><given-names>MG</given-names></name><name name-style="western"><surname>Pilato</surname><given-names>G</given-names></name></person-group> (<year>1994</year>) <article-title>Notizie sui Tardigradi delle Isole Hawaii con descrizione di due specie nuove.</article-title> <source><tp:taxon-name><tp:taxon-name-part taxon-name-part-type="kingdom">Animalia</tp:taxon-name-part></tp:taxon-name></source> <volume>21</volume>: <fpage>57</fpage>–<lpage>62</lpage>.</mixed-citation></ref><ref id="B11"><mixed-citation xmlns:xlink="http://www.w3.org/1999/xlink" xlink:type="simple">
          <person-group><name name-style="western"><surname>Tumanov</surname><given-names>DV</given-names></name></person-group> (<year>2006</year>) <article-title>Five new species of the genus <italic><tp:taxon-name><tp:taxon-name-part taxon-name-part-type="genus">Milnesium</tp:taxon-name-part></tp:taxon-name></italic> (<tp:taxon-name><tp:taxon-name-part taxon-name-part-type="phylum">Tardigrada</tp:taxon-name-part></tp:taxon-name>, <tp:taxon-name><tp:taxon-name-part taxon-name-part-type="class">Eutardigrada</tp:taxon-name-part></tp:taxon-name>, <tp:taxon-name><tp:taxon-name-part taxon-name-part-type="family">Milnesiidae</tp:taxon-name-part></tp:taxon-name>).</article-title> <source>Zootaxa</source> <volume>1122</volume>: <fpage>1</fpage>–<lpage>23</lpage>.</mixed-citation></ref><ref id="B7"><mixed-citation xmlns:xlink="http://www.w3.org/1999/xlink" xlink:type="simple">
          <person-group><name name-style="western"><surname>Meyer</surname><given-names>HA</given-names></name><name name-style="western"><surname>Hinton</surname><given-names>JC</given-names></name></person-group> (<year>2012</year>) <article-title>Terrestrial <tp:taxon-name><tp:taxon-name-part taxon-name-part-type="phylum">Tardigrada</tp:taxon-name-part></tp:taxon-name> of the island of Barbados in the West Indies, with the description of <italic><tp:taxon-name><tp:taxon-name-part taxon-name-part-type="genus">Milnesium</tp:taxon-name-part> <tp:taxon-name-part taxon-name-part-type="species">barbadosense</tp:taxon-name-part></tp:taxon-name></italic> sp. n. (<tp:taxon-name><tp:taxon-name-part taxon-name-part-type="class">Eutardigrada</tp:taxon-name-part></tp:taxon-name>: <tp:taxon-name><tp:taxon-name-part taxon-name-part-type="order">Apochela</tp:taxon-name-part></tp:taxon-name>: <tp:taxon-name><tp:taxon-name-part taxon-name-part-type="family">Milnesiidae</tp:taxon-name-part></tp:taxon-name>).</article-title> <source>Caribbean Journal of Science</source> <volume>46</volume>(<issue>2–3</issue>): <fpage>194</fpage>–<lpage>202</lpage>.</mixed-citation></ref><ref id="B6"><mixed-citation xmlns:xlink="http://www.w3.org/1999/xlink" xlink:type="simple">
          <person-group><name name-style="western"><surname>Meyer</surname><given-names>HA</given-names></name><name name-style="western"><surname>Hinton</surname><given-names>JG</given-names></name></person-group> (<year>2010</year>) <article-title><italic><tp:taxon-name><tp:taxon-name-part taxon-name-part-type="genus">Milnesium</tp:taxon-name-part> <tp:taxon-name-part taxon-name-part-type="species">zsalakoae</tp:taxon-name-part></tp:taxon-name></italic> and <italic><tp:taxon-name><tp:taxon-name-part taxon-name-part-type="genus">Milnesium</tp:taxon-name-part> <tp:taxon-name-part taxon-name-part-type="species">jacobi</tp:taxon-name-part></tp:taxon-name></italic>, two new species of <tp:taxon-name><tp:taxon-name-part taxon-name-part-type="phylum">Tardigrada</tp:taxon-name-part></tp:taxon-name> (<tp:taxon-name><tp:taxon-name-part taxon-name-part-type="class">Eutardigrada</tp:taxon-name-part></tp:taxon-name>: <tp:taxon-name><tp:taxon-name-part taxon-name-part-type="family">Milnesiidae</tp:taxon-name-part></tp:taxon-name>) from the southwestern USA.</article-title> <source>Proceedings of the Biological Society of Washington</source> <volume>123</volume>(<issue>2</issue>): <fpage>113</fpage>–<lpage>120</lpage>. doi: <ext-link xlink:type="simple" ext-link-type="doi" xlink:href="10.2988/09-29.1">10.2988/09-29.1</ext-link></mixed-citation></ref></ref-list></tp:taxon-treatment>
